# Supplementary material for: Transcriptome Analysis of Marbled Rockfish Sebastiscus marmoratus under Salinity Stress
Source: Animals (Basel). 2023 Jan 24;13(3):400. doi: 10.3390/ani13030400 (PMC9913653; doi:10.3390/ani13030400)
Supplement: Supplementary file 1 [file animals-13-00400-s001.zip]

Archive with 3 entries (3 files):
- Table S1 Gene_fpkm for Figure 1a..xls
- Table S2 Gene_correlation for Figure 1b..xls
- Table S3 Diff_stat for Figure 2..xls
