# Supplementary material for: Transcriptome Analysis of Marbled Rockfish Sebastiscus marmoratus under Salinity Stress
Source: Animals (Basel). 2023 Jan 24;13(3):400. doi: 10.3390/ani13030400 (PMC9913653; doi:10.3390/ani13030400)
Supplement: Supplementary file 1 [file animals-13-00400-s001.zip › Table S1 Gene_fpkm for Figure 1a..xls]

gene_id	smsh1	smsh2	smsh3	smsc1	smsc2	smsc3	smsl1	smsl2	smsl3	gene_name	gene_chr	gene_start	gene_end	gene_strand	gene_length	gene_biotype	gene_description	tf_family
Seb003188	4685.3877377846	25084.5785343354	48588.2137949301	9356.87664320915	20796.2806377786	10927.9158348518	13730.0413358213	14476.6455600527	15991.6848401068	-	chr13	18090626	18091442	-	378	-	-	-
Seb016924	12831.4510846771	16945.3758444707	14461.3077764994	16135.9097414695	11563.8046203498	10342.0325026409	19256.8679383698	17043.6288009496	11842.7358082998	-	chr11	12321632	12324124	-	831	-	-	-
Seb011812	12787.5366883376	7520.94889978199	13108.4964331314	13381.3395739002	13457.7461063928	14768.8422894501	13329.2834632953	18710.6429771652	13720.6821301376	-	chr14	6919308	6927028	-	528	-	-	-
Seb010045	12815.0359746174	13383.4802565667	7616.06704792637	8682.39954360754	8147.03255517669	8211.43833555294	5876.60398097412	7175.64561164729	6039.65297362266	-	chr2	24813707	24818387	-	534	-	-	-
Seb005674	2760.74995146292	14872.2783469537	19583.022507167	5456.05686217056	10441.7801275752	4538.23519785757	4931.89166434222	8235.74382809266	6631.81832743651	-	chr20	21053159	21055501	-	615	-	-	-
Seb014149	5797.92501101331	9146.99558572924	5665.77254003224	7665.69540876276	5231.83203302882	6345.48805328627	7991.6818613643	6409.18777884032	5032.71623798079	-	chr1	17223689	17224057	-	156	-	-	-
Seb018988	7439.94301352504	5358.7579644957	4930.59653934087	5857.01619518093	5713.69036051069	6379.70080334924	7343.22491412604	5978.90223168276	6771.85096350875	-	chr13	10235337	10238185	+	1137	-	-	-
Seb005570	4494.79370292869	5368.04580565304	6855.46698191011	3594.33978350357	4776.67004399773	5039.7562026691	6227.15188132088	6585.69912317685	6130.04775891469	-	chr2	14747655	14752410	-	234	-	-	-
Seb011069	4666.93712443556	7119.1439154337	5013.76178301006	5729.00574052441	4838.18894414051	4966.30784923064	5691.19452429443	5453.91222745821	4084.00085330478	-	chr10	4700478	4703825	+	156	-	-	-
novel.218	11639.4265791693	13799.1061009328	1766.87293348199	6385.30860364656	3859.78256664366	2418.52793899512	861.131984057031	3618.45967695125	1170.74621059171	-	chr10	30096297	30110121	-	546	-	PF07648:Kazal-type serine protease inhibitor domain	-
Seb023026	4767.25551071786	3748.07635879725	5408.71971371629	3830.68409412718	3769.85403548052	5399.77102315223	5218.0560676732	5074.24599434967	6399.23352053244	-	chr10	2434052	2439465	-	843	-	-	-
Seb016551	2922.94883688684	11269.5538897355	3252.20233631067	2764.443054995	2786.29667092974	3370.43915653111	4348.10351027902	4693.71717858686	4020.21993666635	-	chr13	6629064	6631636	+	525	-	-	-
Seb013524	3820.70056530156	5960.4175637745	3934.26137719696	4446.29962367313	3403.75891096453	3457.89483339462	4636.03151170063	4217.55723950772	3471.37555582273	-	chr17	19911402	19913962	+	342	-	-	-
Seb011913	4021.1760990769	2871.74319499752	4393.28725950542	3477.34007142308	2913.2664305222	4566.71732028567	4769.84710551755	3559.05456149744	5523.09646622142	-	chr9	2079688	2088650	-	537	-	-	-
Seb003189	856.106679307262	5518.79774512049	9763.72443283598	2019.97124782698	5649.25853637106	1872.79560929841	2839.6138003465	1979.87959055036	2594.6104822648	-	chr13	18087779	18088605	+	432	-	-	-
Seb006169	2677.82668418374	4118.45759689824	3286.54807117227	3770.16957218496	4385.47530438565	3488.9060335429	3428.33481228202	3127.83271157532	2999.65672169062	-	chr10	18359939	18366889	-	354	-	-	-
Seb020510	2927.29401324651	4708.75565294728	3141.15910025258	3904.05791678858	3140.50706406773	3066.16896685794	3710.18446467284	3572.66025437408	2897.13372500707	-	chr16	805175	810334	+	456	-	-	-
Seb002476	3318.23118359286	3252.44337577557	3467.77282878517	2999.21424648847	3965.8811727846	3893.71994151193	4373.53623781613	2910.49587711236	2853.29825148812	-	chr14	19026611	19035208	-	1275	-	-	-
Seb006452	4699.09364234628	4267.7475246172	3620.3271595612	2449.27610289039	3972.82759645237	2983.55423284174	2738.10780015422	3164.8360079076	1765.86422427481	-	chr3	27141224	27142956	+	897	-	-	-
Seb005441	3147.65861655288	4004.19188053899	2774.98035034738	2870.80906478906	3226.2194753902	3314.20170093306	3555.27096892359	3605.5771404123	2851.1035286816	-	chr9	18747750	18750670	+	504	-	-	-
Seb011557	3250.46795928833	3269.37234435566	2612.20037616749	3244.59938024524	3216.74437627269	3438.86024147897	3477.97893298995	3121.7621475194	2825.47020033928	-	chr17	2511985	2517973	-	1662	-	-	-
Seb007128	2972.41320760599	4181.49392682659	2617.70914869061	3349.88085546406	2656.33706809635	2684.08453738326	3533.04958613707	3180.3811957508	2664.12148488947	-	chr21	4062460	4063567	+	363	-	-	-
Seb000703	2591.99119034503	4227.45836347257	3001.99646122073	3388.4884570788	2764.98442532302	2872.59459836693	3397.05150296276	3100.21234916237	2369.19562986533	-	chr7	7233536	7236845	-	372	-	-	-
Seb008522	2186.64515536985	2798.68393441937	3652.18898904951	3203.41014113368	2592.11734567579	2776.44901327893	3808.34790295741	3216.54963131038	2798.25348104438	-	chr24	11915176	11916751	+	453	-	-	-
Seb002173	2507.88805607305	4330.81115600195	2700.72655873393	3587.0127621794	2565.23849325469	2699.66941969546	3475.18362802433	2832.40720050869	2286.20127846101	-	chr14	25654742	25657891	-	279	-	-	-
Seb010863	2602.21802250965	3777.48035591048	2787.77449981153	3261.52997575698	2662.27859497333	2641.383646081	3316.83762350465	2963.8371631866	2468.55720176721	-	chr9	9430976	9432601	+	366	-	-	-
Seb020035	7986.0093263667	5025.23408631069	869.875593245922	4818.46768956806	796.049870804783	818.79567732094	1100.84885683173	3450.99432926078	1172.01912893621	-	chr10	30073986	30117993	+	189	-	-	-
Seb015037	2397.08713148756	3531.88090378899	2463.51084244032	3116.37801256891	2523.97140355237	2588.22575570915	3131.43713160095	3161.13420620803	2662.38871284946	-	chr13	28919069	28922122	-	840	-	-	-
Seb007211	3166.01519481218	3492.62734013541	2226.41052474088	2890.29096851313	2585.2158168972	2512.20740816711	3068.45165166536	2868.66799512672	2527.81781137403	-	chr16	17813573	17815971	-	897	-	-	-
Seb004047	2488.37302425779	3323.29403137576	2330.76819098073	2939.38671634222	2555.44965492764	2495.29173115667	3286.63198440426	2661.63261789777	2472.59304151455	-	chr21	13119047	13125054	+	738	-	-	-
Seb014013	3270.38555460711	4025.69857455227	2655.9053523081	2873.48270617019	1702.54088678057	1936.74576488789	2663.52043152677	2854.24243726605	2544.30323793855	-	chr17	10321779	10326239	+	669	-	-	-
Seb011825	2499.90141419584	3235.43597221332	2456.44237980601	2998.06966129046	2585.67167685091	2459.52508512324	3018.39412136189	2643.37076751186	2409.86391016696	-	chr14	7216746	7221407	+	627	-	-	-
Seb006357	1689.95664863552	5317.39972559611	2783.9614967922	1766.66167968274	2985.5138951553	2108.89791153693	3316.82768124386	2426.02935087687	1774.13158238748	-	chr3	29614274	29616651	-	1314	-	-	-
Seb013467	2362.52348721421	3473.67377430741	2485.63807073118	2820.58301926631	2405.00357834263	2390.74675052181	3039.69798483019	2912.73522616233	2278.02330227916	-	chr17	21310882	21314130	-	237	-	-	-
Seb012250	2429.44283404522	3163.20134124712	2403.97643590452	3011.74611164899	2649.56920617406	2509.75948826822	2912.33930105883	2685.62665098324	2269.73540522791	-	chr15	19187911	19191266	-	618	-	-	-
novel.1445	2308.81042029426	1205.83750285763	3157.77479000043	2539.83500099187	2382.43833634538	3044.63178439151	2315.03366120398	3190.03458188017	3068.92394216455	-	chr23	11066507	11073194	-	3030	-	-	-
Seb004912	2303.90481889176	3479.22108885292	2384.32185647609	2650.05118479726	2369.01811059941	2241.33142924027	2735.6679625065	2704.01303369013	2243.92356996392	-	chr18	19424222	19426518	-	402	-	-	-
Seb003149	2365.92500777756	3376.11320211789	2409.14044058291	2730.32884992168	2337.87202671062	2440.11751978879	2653.23041053501	2606.6775795346	2188.59559418291	-	chr13	19616470	19618978	-	486	-	-	-
Seb003587	2595.76800777238	3054.1323155543	2413.83575368514	2662.17224813452	2809.87904874689	2306.985208298	2187.13529129234	2365.1700157555	2695.14169193076	-	chr18	5313123	5320102	-	2187	-	-	-
novel.2109	2321.54190073354	3349.86462904085	2459.93473564416	2735.74477439007	2336.84743197764	2325.16980638803	2541.90731543989	2631.30789104193	2154.92457352288	-	chr9	1782065	1785003	-	626	-	PF01599:Ribosomal protein S27a|PF00240:Ubiquitin family	ubiquitin
Seb010046	2392.47778068221	3375.78700453081	2117.57320270081	2656.06453435558	2411.49170326514	2329.33050943347	2452.48494210593	2359.96459815922	2044.43347699846	-	chr2	24822178	24825344	-	342	-	-	-
Seb017022	2209.11615647932	2973.86214253645	2281.04502433409	2578.53745380052	2176.03021480722	2186.23125058429	2781.81308635071	2504.32376140594	2307.77983293694	-	chr3	22666085	22670927	-	801	-	-	-
Seb021137	2645.17908999523	3053.56743680595	1514.22286778202	3368.68060825264	3768.02238742621	2594.54927913208	1601.78529591701	1727.17758275236	1296.39634301462	-	chr6	34828521	34834948	-	342	-	-	-
Seb012367	2153.32126426752	2777.39136819715	2040.56271337047	2713.85014951261	2173.73162043682	2189.35353901968	2528.48195815426	2534.23849691978	2333.39701900444	-	chr13	12717091	12720914	-	903	-	-	-
Seb009327	1962.449632859	2987.61983194492	2293.80173961214	2571.57473392794	2132.06834330833	2162.64016932664	2593.17208822198	2416.50479126488	1944.34646741018	-	chr19	14544637	14547465	+	414	-	-	-
Seb009301	2129.39621015326	2972.30293773682	2052.31302704085	2486.54731730915	2236.69456425821	2082.88818782382	2699.8170459847	2267.27398234611	2128.95770258146	-	chr19	13829973	13834193	+	801	-	-	-
Seb002656	3776.4613937789	2217.10078278114	2089.43860138028	1489.80979244894	1577.436933634	2485.33810305576	3143.37499943078	2400.99132817737	1784.7862544762	-	chr20	14956935	14957767	-	168	-	-	-
Seb013772	3995.75389646001	8129.72676620386	1215.13624103605	2201.32940416578	2217.30173106884	795.617307610153	734.321956696026	914.844116689751	728.241864728227	-	chr21	19728952	19734292	-	852	-	-	-
Seb007236	2138.98948504308	2797.83250655498	2188.95924536935	2527.94317933198	2201.31237409644	2153.38580713653	2386.47890666427	2365.28404883628	2031.70029839689	-	chr16	17268847	17272368	-	468	-	-	-
Seb018579	2121.77386725061	2437.24203831864	2039.56371537743	2582.71175013483	2312.39246656963	2158.98928534532	2523.09476957278	2429.45664082787	2174.09989900249	-	chr6	34039750	34045724	-	1011	-	-	-
Seb021810	2083.24494019029	2767.12210011239	2003.12634957413	2267.71594147288	2194.46533380578	2125.81251287904	2356.18146642321	2379.76608932708	2019.4113242384	-	chr8	2812078	2819658	+	738	-	-	-
Seb014043	2028.37171354935	2890.37490037532	2151.89960023712	2444.4023035367	2037.29018821769	2179.07643794881	2423.94058054697	2261.69349225907	1759.43464110911	-	chr17	9610795	9615389	+	414	-	-	-
Seb001709	2130.78286484246	2822.36865239809	2025.86927328916	2388.38918318519	2140.73820046454	1987.33047897353	2485.20190136785	2327.47934631504	1806.04137003524	-	chr12	9112533	9120686	+	774	-	-	-
Seb003253	1956.76797121612	2945.97118884075	2029.27139214783	2416.54880725644	2086.8907060724	2056.3875898606	2443.24937629242	2208.34779317877	1797.54959864086	-	chr13	16862611	16865949	+	411	-	-	-
Seb018813	1913.85039113167	3135.20936924752	1914.92846830552	2522.4793497767	1929.68969706215	2068.26780707588	2205.62176205451	2314.74335495461	1820.70320800869	-	chr5	31005196	31008947	-	447	-	-	-
Seb011087	2044.92156283324	3087.29644134831	2055.27813002014	2403.54334027206	1904.14136846211	2036.74438819704	2384.6829812473	2190.85996716389	1668.24141998834	-	chr10	5931070	5933717	-	384	-	-	-
Seb017570	2070.50903395874	2441.25565134716	1996.60411099598	2343.46149334531	2218.22297707726	2140.50419150651	2356.55632847934	2105.00023424466	1973.14166768008	-	chr3	12829067	12835667	-	579	-	-	-
Seb009009	1785.05305587739	3198.88664140032	1934.18857777124	2554.35664433789	1841.59421111825	1866.52311313987	2444.95144232402	2143.38384040115	1754.01457677759	-	chr23	18952074	18956791	+	354	-	-	-
Seb019072	3499.12231048991	2697.60887856738	1798.72011338155	1953.66404955373	2246.17101387742	2024.34797103736	1676.73248701156	1993.58670626155	1601.90909193101	-	chr6	31133826	31144487	+	1449	-	-	-
Seb005895	1989.89186244164	2791.8569736134	2000.54742828933	2301.32777326059	1999.69765882141	1939.01498903655	2320.08487033132	2130.48580693367	1811.96790022096	-	chr10	23577028	23593908	-	501	-	-	-
Seb014806	1799.45547730593	2891.06443690783	2010.75089054154	2263.25881826361	1885.25948813687	1906.09398065003	2091.26145585873	2118.19104871281	1653.2756883569	-	chr1	32513450	32516590	+	210	-	-	-
Seb011561	1981.75599211576	2556.67366147938	1784.7100470267	2284.72947297001	1951.15102991567	1966.3089737668	2212.53136024927	2015.99725357491	1834.01469638551	-	chr17	2477687	2484393	-	537	-	-	-
Seb013880	1886.87455769853	2762.90011459516	1915.84910167326	2172.15765113659	1778.53598625743	1880.00744992465	2071.85538027473	2100.38512463314	1707.71510172169	-	chr17	27854765	27858962	-	459	-	-	-
Seb018690	1922.85737729645	2704.23903753379	1783.74333148284	2117.27614787102	1858.16195797255	1777.7760110343	2185.21495320549	2101.92377467962	1728.11841265528	-	chr18	1245020	1255463	+	897	-	-	-
Seb012934	2749.83278280682	4404.05591725052	1251.0964090698	1621.02620951402	2210.98562605803	1621.42582203761	1619.49279825333	1495.76955047632	1154.851006154	-	chr11	16538050	16545929	+	282	-	-	-
Seb005652	1777.30308980121	2014.91009636865	1719.27939670997	2136.64294031879	1893.46335658925	1723.24670891861	2511.76763947565	2257.92403053953	2054.73226422238	-	chr20	19952207	19959968	-	462	-	-	-
Seb011971	1895.40205323003	2372.41622800585	1796.59628226638	2119.35117950691	1962.94483783774	1830.53331461364	2168.18366930851	2003.59870125188	1849.80254563121	-	chr17	5008992	5013149	+	615	-	-	-
Seb013618	2886.73062999986	3974.60138356959	2163.55817855626	1599.81275661376	1716.34394025839	1582.56576118638	1169.43669495926	1376.96696501679	1344.61868174548	-	chr11	9152111	9154797	-	840	-	-	-
Seb001817	1944.7731387987	2518.63837054311	1842.87309123245	2089.27073098767	1758.28176916326	1803.6223158106	2052.42422896663	2025.05409585093	1725.08176794477	-	chr12	12643572	12648693	+	477	-	-	-
Seb003892	2048.97053178197	2534.93300248601	1727.99892533878	1754.82272955935	1854.38949965769	1863.52084489254	2155.42423941266	2052.26310492607	1686.87352325047	-	chr21	17873296	17877329	+	519	-	-	-
Seb015222	2918.54549763839	2442.74654292218	1610.78865933734	1789.64849527685	2036.79002204601	1945.52969226203	1864.74382768729	1365.58215596178	1662.90219969031	-	chr22	23099174	23106591	+	792	-	-	-
Seb002361	1834.40129790445	2423.52577103348	1768.41985369735	1933.90854312567	1680.71373728322	1745.60975167739	2171.30198228778	1915.72508362952	1713.14060084709	-	chr14	21874316	21877831	+	516	-	-	-
Seb006662	2262.94617547841	1434.38736695636	2744.77735796143	1366.28536443499	861.27095889898	1869.82560587425	3237.56782601619	1425.94675466215	1957.30664611189	-	chr2	30224459	30228841	+	1470	-	-	-
novel.245	1794.46382774508	2341.06489085214	1665.57809540925	1974.10255343965	1876.71368392074	1699.06655598945	1954.21493649705	1743.18258337944	1740.98335520121	-	chr11	15244172	15247022	+	731	-	PF01479:S4 domain|PF00163:Ribosomal protein S4/S9 N-terminal domain	S4
Seb008799	10614.9532202536	3722.18365312778	85.9459139712187	639.477582633187	561.706617434169	393.453770522327	251.812983587424	110.022192722467	403.217160827437	-	chr7	25016132	25018877	+	759	-	-	-
Seb002441	1743.59002948107	1477.55272030339	1690.85285432713	2008.65447636835	1832.58397078878	1938.37900992992	1807.56153802041	1972.19506979074	2063.90210993276	-	chr14	19840795	19846349	-	714	-	-	-
Seb014810	1813.91996476087	755.112704777289	2152.43161618963	1400.79417126402	675.388844812173	2222.75947474491	3713.67512010713	2214.1226336699	1399.34599585403	-	chr1	32353158	32377014	+	1911	-	-	-
Seb004004	1595.35057363002	2217.06275686942	1727.33078633101	1967.92153283183	1660.73460786421	1622.61554975099	1947.18208126755	1834.14529488782	1549.79001645185	-	chr21	14532828	14536370	-	483	-	-	-
Seb002768	1733.85032969581	2296.18924688373	1742.04904044695	1950.28484085469	1641.12115285311	1598.79108674397	1790.56723343545	1810.79888631595	1517.32450571929	-	chr20	11910474	11911721	-	588	-	-	-
Seb016281	1614.19732953987	2241.85232664039	1677.18326017582	1927.81713761791	1571.83194110402	1664.32150498053	1910.50814827252	1778.99865934896	1583.51003766817	-	chr22	12720371	12732094	-	549	-	-	-
Seb015256	1605.98765612299	2070.74678265813	1611.28946639811	1879.27835829161	1736.07101724536	1650.7206213457	1950.25820566259	1831.96285957227	1609.73796186705	-	chr22	22467470	22473007	-	531	-	-	-
Seb017980	1777.70280049693	2180.81476777827	1596.54484293578	1920.8286335193	1745.39638608832	1543.76019089449	1763.18530596285	1709.11674102408	1678.29495680881	-	chr1	11756422	11760641	+	945	-	-	-
Seb016869	1722.30079433011	2026.9026623146	1523.78355276437	1816.76078863315	1736.23350060621	1635.96327867424	1821.64484268656	1814.78183105151	1756.51743463584	-	chr23	24105569	24114858	-	792	-	-	-
Seb018108	1695.89745696286	2180.52581157308	1543.55321770794	1919.33209228437	1649.74231558737	1537.25760323984	2012.28273975099	1669.46855621593	1599.44504511358	-	chr2	2998170	3002464	-	498	-	-	-
Seb014313	1591.4350918044	2278.91722590815	1482.36066036252	1892.53988569776	1702.18280117597	1559.7768142253	1810.31836234823	1768.58600774393	1601.23439544935	-	chr3	15565528	15570665	-	750	-	-	-
Seb018631	1531.33692555762	2054.50844150063	1622.83868956178	1802.69980058302	1667.17149933154	1548.90331295803	1848.39304543993	1664.86288153381	1617.10625453865	-	chr10	3667457	3671641	+	954	-	-	-
Seb012406	468.749397425168	1003.62111053665	3200.13629952348	1513.44393258403	1252.89489700787	1319.18933689055	2749.42134111109	1509.38945014616	2194.78774075709	-	chr13	11662613	11665414	+	354	-	-	-
Seb017587	8010.48052609853	3072.26034286108	138.174643265639	924.867713812362	1051.45379359189	784.143760513653	258.974899105298	541.952932414666	421.762394572891	-	chr3	12275929	12277242	-	309	-	-	-
Seb017647	2030.29177415198	2468.60231697311	1408.6817428626	1438.25539985848	1666.5218287665	1474.98031617174	1597.69244809028	1613.00136420104	1345.88818734907	-	chr17	30664592	30673839	-	309	-	-	-
Seb003866	1596.12971435761	2218.07605166804	1450.54560208715	1903.17073892524	1517.33921796477	1431.78026771247	1888.28642052137	1559.44588838234	1430.53220124015	-	chr3	31247316	31254755	-	417	-	-	-
Seb012912	1509.00218193884	1936.01368043313	1618.15615057953	1689.44994133386	1560.16155543247	1519.93123237953	1791.77972688939	1655.32270230764	1542.50763069583	-	chr1	27203331	27213451	+	522	-	-	-
Seb018828	1531.74591715422	2071.38849111928	1543.26048539369	1755.08936977266	1515.8404542177	1488.08651931247	1768.73097517081	1667.55927025126	1475.30944173832	-	chr5	31596236	31601985	-	456	-	-	-
Seb009948	2026.07609015733	1683.10084905537	1616.88630180373	1603.88559762931	1734.21421712113	1448.01099360831	1621.34492738055	1605.65669490235	1409.94836725524	-	chr2	20891167	20893928	-	555	-	-	-
Seb012297	2736.48917848182	2066.93112043242	1488.93841163037	1444.26941254759	1499.67859348732	1172.04953600765	1437.12122379461	1349.08350530974	1516.88104334094	-	chr13	14332492	14333847	-	342	-	-	-
Seb020677	1110.53351316827	690.368032442298	2919.24161978298	830.446555556006	1228.97630639668	1643.55908378913	2251.85379245811	1317.68859343257	2065.82826993661	-	chr22	3137457	3139731	+	690	-	-	-
Seb022075	987.201268799778	937.566879345714	1824.08596180426	2544.03353021566	1800.40122949507	868.532132788305	2166.93890225425	920.952629875133	1964.80201641093	-	chr11	3205263	3206220	-	273	-	-	-
Seb006600	1445.65137637293	1853.16984858848	1421.499280824	1622.76449232345	1522.99315828757	1405.55034065402	1650.83572751131	1584.67633393115	1470.84304515314	-	chr2	28095527	28101181	+	636	-	-	-
Seb006727	1142.63403218043	1595.0298228471	3134.96800003749	1287.73117646103	1291.12762177683	1136.01573508199	1272.91259046518	1553.43961805999	1552.10001913404	-	chr2	32063255	32066674	-	495	-	-	-
Seb002358	1364.58707029033	2266.60291465704	1423.45618527905	1939.5102570631	1351.32438302784	1341.21404351732	1637.46436087048	1444.96753710641	1181.88716564357	-	chr14	21926135	21929410	-	210	-	-	-
Seb005297	1500.29575845714	1621.23777475555	1086.91555881912	1233.66076166865	1472.39690734923	1641.33259244252	1424.24180714996	2271.9821984736	1673.62977360082	-	chr9	24542407	24546296	+	1017	-	-	-
Seb002764	5097.4389752963	2457.84789999622	680.773446693151	1175.08737028333	919.20138896885	1509.01890558296	971.543916099497	626.342977217403	479.708036737387	-	chr20	12014960	12022109	+	270	-	-	-
Seb001200	1420.00040951083	1723.91329428083	1322.49648791826	1724.04330933368	1555.63904649685	1470.90119262535	1708.58661210703	1541.02388667403	1367.57766084612	-	chr6	23446979	23449754	+	651	-	-	-
Seb016926	1362.93216566593	2086.99872288	1357.46778168778	1707.77325747997	1422.74295232707	1377.25993270815	1684.76284704931	1490.95245969493	1293.26262858939	-	chr11	12172180	12213106	+	444	-	-	-
Seb001072	2130.28970892902	1627.8923130633	1189.51873258906	1452.45676766884	1873.03210750266	1653.48229956518	1206.7009693549	1354.36387055466	1293.95566555148	-	chr6	20394388	20403679	-	1881	-	-	-
Seb017537	1403.85759427423	1962.10746899558	1386.8110316714	1700.06086593168	1410.03989025272	1431.50055689372	1605.85843853661	1550.98417705715	1298.86135461318	-	chr13	2614487	2639437	-	756	-	-	-
Seb017765	2174.10736430631	1630.39470625764	1446.2886978295	1388.73546309067	1149.21561008391	1462.95439528275	1763.74453201546	1536.52987630985	1158.23595133801	-	chr11	33007982	33012921	-	213	-	-	-
Seb017036	1502.00275269191	1953.86234630838	1405.02967477326	1472.51553170105	1358.26117361657	1339.45813535932	1734.77822136637	1511.61197243071	1407.84768901729	-	chr17	18269649	18273685	-	351	-	-	-
Seb009780	1433.18899624806	1734.61533958551	1375.15835894794	1524.02355187941	1506.60017181599	1495.14033122462	1604.58471459597	1492.16867300666	1471.76706958696	-	chr6	8429383	8434947	-	648	-	-	-
Seb014120	1402.43109638648	1608.88962060774	1372.80672771146	1073.01202807193	1565.93563999807	1448.63591045189	1606.20796779739	1563.87711448141	1381.15356153263	-	chr1	18015907	18018760	-	429	-	-	-
Seb014638	1985.57172412905	1694.99278825755	1178.90454978943	1542.42990395346	1537.43727696361	1464.12799357785	1178.25955564687	1244.4158920591	1070.87477556967	-	chr2	34418903	34438516	-	1017	-	-	-
Seb011355	1477.26370184343	1124.9033254555	1201.21873818055	1136.59792603175	1239.65820010109	1591.90958499337	1678.65486654077	1837.21146215347	1425.55804638008	-	chr15	25355709	25371087	+	1305	-	-	-
Seb010138	1262.88686085565	1704.75776800796	1246.00930231863	1452.76099579333	1358.70482930248	1302.02472580659	1510.18087102816	1494.11040505456	1322.19872650412	-	chr4	30964134	30971253	-	894	-	-	-
Seb014154	1226.89166852474	1669.03069469733	1351.91464176801	1477.47416428356	1312.89549746007	1313.10769863664	1408.14498062164	1390.87603307024	1108.15172955698	-	chr1	17157613	17160066	-	348	-	-	-
Seb014572	1366.35010268088	1031.37238193905	1507.12998982088	1313.86074339328	1130.67766385473	1603.3144603932	1730.41781276668	1388.62345487122	1164.78139181632	-	chr17	22791970	22794606	-	387	-	-	-
Seb010559	1193.54201550815	1252.5243220232	1364.31834555462	1350.80457220919	1233.18941201145	1312.05828442174	1380.02821730913	1491.69233965155	1501.25992243245	-	chr12	25490881	25509353	-	816	-	-	-
novel.834	1336.74785247335	1408.38081993939	1298.20357267816	1331.62621271544	1034.71300394131	1310.29919523207	1552.7898827595	1408.31088935336	1292.75594862616	-	chr17	22753818	22757526	+	827	-	PF00177:Ribosomal protein S7p/S5e	-
Seb017890	1154.81486747815	1580.03768761714	1428.01978796218	1490.13519531633	1326.01801163528	1340.4377282307	1323.82168692552	1336.28125065243	958.326419843989	-	chr20	6024279	6028485	-	213	-	-	-
Seb023094	1561.34761341555	925.344492156342	1924.53325650868	1075.08311328021	1069.6032235195	1053.14063632657	1308.92143001814	975.437323751175	1848.53132603505	-	chr3	644081	646410	-	717	-	-	-
Seb005174	1603.79709175266	1544.53648220572	1071.75993539964	1218.03191802187	1300.04874439768	1322.28449703348	1236.47849575195	1225.45796216912	1156.91344197647	-	chr11	28146052	28159888	+	756	-	-	-
Seb006136	1145.06310367329	1584.39730529199	1065.10905460739	1313.74113276275	1219.73659259171	1152.33378308826	1449.74946261644	1324.26266468175	1183.59509507369	-	chr10	16979108	16988384	+	1416	-	-	-
Seb010506	1311.2533646911	1513.56069861324	1121.32916236014	1294.67737155639	1346.38372326296	1147.70206307992	1313.79019108485	1111.63414035139	1195.43912783502	-	chr4	21629537	21639232	+	2574	-	-	-
Seb003257	1223.04161870292	1342.93778154398	1113.50726516351	1309.81419927014	1313.98248884363	1239.90734425112	1335.20014618131	1138.08758727	1283.66623152487	-	chr13	16822615	16826644	-	1212	-	-	-
Seb001211	3618.99545666833	2846.614681169	508.445678415649	1005.16121200551	840.796673674054	802.733803821048	407.663463132955	701.449090466067	489.531188729293	-	chr6	23753504	23758569	+	2070	-	-	-
Seb014937	1172.79325604249	1321.30071984741	1387.00834073102	1636.31148176076	1167.20129381448	1202.22663221651	1562.34100128203	688.755167500414	1072.74364334113	-	chr11	18035984	18038955	+	675	-	-	-
Seb010548	1096.50063959052	397.256091855007	2123.23076817808	1160.14428360028	667.350810052149	1673.68954423277	1448.85579458665	1519.06398198434	1081.98391166002	-	chr12	25288645	25293094	-	1689	-	-	-
Seb020936	1524.69013758935	1689.12574800622	1154.71812657669	1279.88995342621	1096.02280153114	891.834708192485	1164.24277614427	1075.95910375475	1155.84382960609	-	chr7	35341527	35347555	+	495	-	-	-
Seb010098	1046.50871894467	1739.86291540274	1156.4026624216	1376.13722365945	1071.14825167232	981.632196233815	1347.76306625014	1179.15252739826	914.799534761829	-	chr4	32739145	32742617	+	441	-	-	-
Seb000377	348.359497251354	979.977111973882	1715.86640559144	1110.01897562593	919.627635845255	1185.58738504099	2038.10625117528	1058.22504689446	1456.13868297707	-	chr8	8511932	8514543	-	171	-	-	-
Seb020295	1777.81850622464	754.160865289072	1734.12740170097	928.615808599991	1104.38394975026	994.883762504837	481.877583702514	877.324382981823	2135.34193284077	-	chr7	31713212	31715193	-	324	-	-	-
Seb017764	1577.43932698091	1899.23373651872	962.210514041158	1159.3206099875	1185.33336232914	1053.81898778314	954.326682143304	1141.63223507002	844.85575809974	-	chr11	32985467	33006988	-	270	-	-	-
novel.294	1129.32800497785	1366.42700072723	1076.30434778218	1244.41869498994	1143.1923061271	1120.41783939306	1308.75434365305	1151.14515345964	1128.65411063294	-	chr11	15395362	15401138	-	704	-	-	-
Seb005300	1682.01879191199	1946.85062819362	1038.15448513066	852.796240706808	652.61948835013	1128.49048114825	1275.79703615395	1307.99070667847	683.153554134386	-	chr9	24447782	24463712	-	450	-	-	-
Seb017770	2167.92036719023	1738.84255343828	860.17099004218	943.645572222329	1457.52328484755	848.628271411906	960.102361391363	802.933264273402	743.518611912575	-	chr11	33161761	33177139	+	1008	-	-	-
novel.2151	1307.1616238062	1532.59917313126	933.488599227215	1222.47969227049	939.465132404079	1068.76879234619	1464.27368958487	1093.51117045352	916.796200712708	-	superscaf1	55362	68005	+	12374	-	PF00510:Cytochrome c oxidase subunit III|PF00146:NADH dehydrogenase|PF02790:Cytochrome C oxidase subunit II, transmembrane domain|PF00115:Cytochrome C and Quinol oxidase polypeptide I|PF00361:Proton-conducting membrane transporter|PF00119:ATP synthase A chain|PF06444:NADH dehydrogenase subunit 2 C-terminus|PF00507:NADH-ubiquinone/plastoquinone oxidoreductase, chain 3|PF00420:NADH-ubiquinone/plast…	-
Seb004984	1968.48047447536	1325.51865062617	916.701892502359	1269.06715846651	1029.60750082456	1090.21167235756	865.796623836376	1035.80655581654	929.489027061712	-	chr18	22654658	22656987	+	939	-	-	-
Seb013747	996.101709392658	821.103586991729	1481.24772288425	1125.25441975556	879.261692336068	1030.27554278981	1348.62025977745	1160.2978025171	1518.04271194119	-	chr21	18712252	18713078	+	351	-	-	-
Seb019881	1125.83081650795	1087.5106544364	1332.18302842149	756.804494199843	775.655031475534	1006.44186709492	1662.73565493466	1255.58300798345	1318.11359719804	-	chr17	26212375	26223228	-	1035	-	-	-
Seb001380	1520.55801799566	1636.39727178052	811.264010040003	989.956957971991	1242.39792679124	1033.11951074333	895.454849905996	1052.27877070691	938.314391109252	-	chr15	15780350	15791489	+	744	-	-	-
novel.1064	1066.19926700099	1470.32001213802	1084.58428994849	1149.55569802181	1043.50161006655	993.977803373462	1207.80716756138	1087.16474734803	902.492614469447	-	chr19	14572049	14575591	-	662	-	PF01907:Ribosomal protein L37e	-
Seb018967	1154.26648263593	2535.23899452713	936.357599220887	750.614971709634	1043.13075400142	961.66630161056	1195.10285042034	737.044250646482	677.755488059134	-	chr19	2373704	2375886	-	501	-	-	-
Seb018865	1882.526331282	1587.99320008458	618.17894832481	1208.78984766178	1326.50231112231	938.006246428576	871.120429434574	635.483822915752	879.239188044855	-	chr1	4258500	4267795	-	1422	-	-	-
novel.1981	1625.52909510492	2263.23807657299	471.143320531048	939.511318065041	1253.14949691395	756.735952983829	1055.24163238942	749.017337619296	785.800214927696	-	chr7	34904671	34910947	-	1763	-	PF00022:Actin	Actin
Seb012296	1548.74558768016	804.059350653054	1167.02802392124	831.714256161035	1094.12890357308	1003.79381788131	800.780104575005	1343.85567826835	1210.87350567422	-	chr13	14346556	14358754	-	1734	-	-	-
Seb013871	1127.48202798271	788.043663730991	1737.07536777403	1027.00637364015	970.42371512346	1097.55206783869	956.521936940121	964.454847847935	984.552680048273	-	chr17	28100876	28115036	+	1284	-	-	-
Seb019236	1067.89602831291	1449.26063305283	959.19701673007	1090.49825662529	932.181482205149	978.778055565627	1338.01156159448	810.60848075247	1026.19512634899	-	chr10	2661213	2664074	-	1095	-	-	-
Seb015554	1578.63028114723	1101.81846607574	693.457370380354	1303.06003716666	990.521196433362	1100.67392819337	825.439923724756	1009.1615713052	925.996037392126	-	chr2	20271582	20279631	+	426	-	-	-
Seb003774	774.30272981811	931.363726450651	1059.22556760304	1023.29365841564	957.688916533564	951.797392812027	1384.65504751269	1354.39265241972	1049.78198705601	-	chr3	34948685	34951404	-	648	-	-	-
Seb013746	1817.74262646554	1386.74657033549	788.493452486553	1062.47492488489	1020.11403742473	857.492160556333	870.475153354908	701.466755426729	947.809188723215	-	chr21	18701585	18706198	+	492	-	-	-
Seb012860	906.786671292946	1435.48571452291	1037.04148653219	1126.5410409845	922.694335700311	915.885749070979	1167.14821637826	1042.20948539748	878.903092265995	-	chr1	25048945	25054420	+	393	-	-	-
Seb004370	3625.41335154324	1589.00968725677	382.372089545896	699.331174959712	1308.69779249943	537.237231752612	316.551144308874	419.470720613184	428.246225308481	-	chr5	13742077	13744885	+	240	-	-	-
Seb021393	469.909886651793	205.092754856875	2883.31267506098	849.336910815221	257.513054316025	1007.68517762085	988.234091873358	919.390936946566	1696.31550999595	-	chr2	2316171	2317466	-	672	-	-	-
novel.1074	862.890995803496	563.613020013672	973.484723603316	1015.59747298286	1119.99052680587	1504.97041589345	1262.03031350468	843.226301871174	1070.51254689467	-	chr19	21534903	21541849	-	3412	-	PF03098:Animal haem peroxidase|PF00386:C1q domain|PF01391:Collagen triple helix repeat (20 copies)	An_peroxidase
Seb003046	1048.62846380821	1408.24703316938	996.694983577989	974.751181790217	897.44225625402	881.531941819381	1135.89293420802	1061.19856832768	780.824180525188	-	chr13	23007868	23010416	-	249	-	-	-
Seb013478	825.234776656394	1170.33144388998	860.957782361538	823.549008201821	666.729416442932	1048.18155649787	1595.62574692691	1104.3711295785	927.969694460408	-	chr17	20963304	20964940	-	258	-	-	-
Seb012633	1612.53560024575	1429.70340511621	817.285295522343	647.665687791134	754.111064087044	705.791667713895	806.299678159425	1587.0070715351	655.387068774636	-	chr16	23643248	23647642	+	573	-	-	-
Seb016779	144.651349852539	300.67329536207	1047.86803315126	814.148450225566	1723.04581841093	1237.04722064961	281.078843130138	303.623577370631	3152.33451367328	-	chr11	20173890	20177288	-	615	-	-	-
Seb009907	2585.20728888069	1706.17274982613	441.540679962966	960.373947559836	1052.45015859773	588.681058079304	451.445097849587	562.834131455665	624.854521656834	-	chr6	11775572	11777310	+	960	-	-	-
Seb018403	892.565637349404	1267.06933785517	919.810770015414	1032.7294717257	954.655009555643	910.781150205068	1117.33301226093	933.150848022216	809.327549350005	-	chr5	26283941	26288221	+	417	-	-	-
Seb013994	1538.28768842411	1258.5315828173	944.68277252145	932.837151584449	842.943870504104	811.427292560291	632.561551062744	786.349345625852	1076.49931496982	-	chr8	22351572	22357962	+	1965	-	-	-
Seb020198	840.389866318488	1081.107930739	846.492180286304	1092.03734022995	997.679191940461	1015.10461541459	1026.83221164331	1002.70266952235	899.640825316718	-	chr7	29779885	29783234	+	489	-	-	-
Seb020219	807.83709160279	1337.80790896137	1110.47926726045	654.182247362072	797.200060788735	764.36427757602	1103.54270976365	1352.51740321115	860.498127757595	-	chr1	12914565	12918950	-	1539	-	-	-
Seb007585	2087.03273241567	1397.17176346728	789.116321768455	627.903001344845	768.069371484558	769.226845921111	665.442125302285	866.756367751949	715.170656339086	-	chr19	17990332	17991168	+	837	-	-	-
Seb016462	1282.07903426406	918.123716141707	790.705651591019	832.369241127266	804.389753013697	909.180494981634	1004.32241242911	1114.52303258548	850.000965967114	-	chr1	15282774	15291872	+	909	-	-	-
Seb022608	637.485157024373	1101.99092161903	954.650299571967	1056.94368227476	533.855997019636	1112.21792349666	704.582189591923	1214.75683797483	1170.78124504156	-	chr22	276728	281538	-	351	-	-	-
novel.379	788.307569290647	1420.19746613663	523.840058944627	1226.56516547134	525.187294076918	1376.89415141606	847.158485130627	1258.59380366438	470.607921662093	-	chr12	14551769	14559558	-	1171	-	PF01290:Thymosin beta-4 family	-
Seb021394	1152.304939029	962.720063989213	2068.27292739087	186.819011145752	120.292702626975	351.210581714858	1090.31260061694	1018.1888912599	1445.93496384128	-	chr2	2297864	2300603	-	1074	-	-	-
Seb004904	876.311401110443	1130.11981901771	991.808418686519	964.429415551767	926.150941082139	930.286392541652	863.022161530053	996.782167595838	715.779376087154	-	chr18	18972652	18974629	+	222	-	-	-
Seb001273	1017.07728566437	358.885932328036	936.167887487373	828.440228206933	613.186577915029	1341.50201836241	1625.88362039523	928.461064842038	708.519800556031	-	chr6	25597078	25602064	-	609	-	-	-
Seb016580	983.971569791597	1124.52761196454	866.03384785083	898.826309447703	782.726714254743	740.818210475286	1031.26953823946	1027.91081222919	849.707267785301	-	chr13	5788279	5796190	-	414	-	-	-
Seb013614	1030.86229921505	438.718540647253	1212.53046092071	806.63420187276	743.545697030669	835.076436997333	1090.52171075002	786.866080662869	1333.97362340647	-	chr11	9230544	9241776	-	990	-	-	-
Seb001927	1727.7397573967	1313.14809192507	490.318678285179	1003.22793314089	966.494686265144	822.174702914154	492.013785454352	619.726899502416	713.54069082087	-	chr12	15726177	15728662	+	318	-	-	-
Seb016968	875.599237568374	865.569275334782	772.650839234215	1049.15938935847	993.489378527109	975.238687412068	808.554101314197	817.231981503322	990.541716778071	-	chr23	4469376	4480953	-	1215	-	-	-
Seb005454	994.473211581899	847.354348536302	806.035970406976	801.868478134983	783.567242727162	797.838237695356	1106.03602882433	943.250852645854	955.582366043674	-	chr9	18413567	18423618	+	1605	-	-	-
Seb001159	963.846912703866	1130.69863351805	798.942648952582	797.664683968481	813.66058701148	914.498526563358	957.256099156717	843.010031492704	794.096351306128	-	chr6	22533902	22548224	+	801	-	-	-
Seb004731	954.521763814193	1007.59816388843	906.490851541507	859.752164366733	836.926054393544	875.820514322193	824.683146457575	831.161371000415	817.843560276448	-	chr14	11088675	11092767	-	330	-	-	-
Seb023096	891.880113376934	651.105213866817	1074.49709818023	917.848038774427	514.752777822556	898.022139204671	1028.72480967287	810.581097643586	1014.0564554351	-	chr3	615241	619854	+	750	-	-	-
Seb010546	1162.09451247587	278.645823907516	1455.59821014668	319.783761745623	514.198844123458	959.6019823906	1544.8320467505	537.997160818078	1023.36660030405	-	chr12	25262334	25272386	-	2322	-	-	-
Seb009652	501.45716787135	585.061406791357	680.830920848843	1073.14061850447	1439.3217544372	842.734148646078	998.550864412678	751.591780908918	912.690431148735	-	chr4	17636853	17640701	+	303	-	-	-
Seb002249	1609.13672446422	1573.59563861298	570.325572674254	564.641493478559	803.860359203396	705.579987477824	602.968162089811	635.80045525363	702.335842144217	-	chr14	23922301	23927329	+	465	-	-	-
Seb001559	226.402078027053	399.309651598425	2973.77553574085	463.755522127001	637.652790430062	420.628932906481	188.029556718229	1027.11625268974	1262.95152438333	-	chr15	11664109	11665254	+	255	-	-	-
Seb004092	225.649310175027	815.337233736154	602.607604019327	1541.54861510038	1064.41541162656	808.031817555615	1033.27999785671	622.872548487253	784.812550134161	-	chr21	11413166	11414271	-	540	-	-	-
Seb008642	953.652862128284	925.558913061234	737.961387057621	863.756520419609	719.970472029247	778.473837314673	890.628614431683	814.540441445186	780.883799553163	-	chr24	8634913	8638961	+	1554	-	-	-
Seb010547	879.41698336334	247.059811316341	1019.86189334314	547.793683832462	440.69424412498	828.436624469659	1646.32784635928	956.935040465898	895.928781711892	-	chr12	25279474	25285501	+	2130	-	-	-
Seb009141	828.72057988051	1035.79493917455	898.506853526575	847.753196053363	665.611137937245	763.619297036833	883.382454725595	799.586779426472	661.13948239975	-	chr7	17087655	17090299	+	192	-	-	-
Seb000473	971.646394448849	1536.39893709784	440.283914810305	693.475345748178	1062.21957098488	781.937123042076	546.780852285826	613.571799490452	652.320130864213	-	chr8	5031895	5032997	-	621	-	-	-
Seb022619	640.336534537946	1046.97088426258	662.818062309225	1015.47451767815	734.929882192326	654.435925230348	1020.28881223521	721.055935018515	671.744171497681	-	chr24	40950	42627	+	231	-	-	-
Seb012411	931.806446137117	1220.99996830336	543.311314572094	618.907549058695	919.868049479813	732.161996085263	694.59840892609	748.698443998034	687.704033560433	-	chr13	11508081	11525992	-	492	-	-	-
novel.1878	715.247768873852	956.702334786632	709.604443773524	992.829721312923	726.43624536964	761.142640892177	706.583396223309	811.828775000745	683.758657865906	-	chr6	22077813	22078699	-	447	-	PF05162:Ribosomal protein L41	-
Seb000992	984.106967053088	858.103588399036	659.723061927507	844.2503916389	788.713301835719	768.794102154922	701.499381879292	671.489713742843	736.810515750843	-	chr6	17536900	17542123	-	735	-	-	-
Seb017218	741.153501652843	677.193828574183	547.180915577888	989.354933998457	794.697518016593	936.963556830148	966.388584332043	648.664774809725	691.595735445511	-	chr6	6082026	6089583	-	1125	-	-	-
Seb020381	336.207785938442	881.592737295224	1070.98377139703	725.687382643607	454.311753650656	589.599697835138	1192.20560843602	1026.25535305853	656.625668905859	-	chr23	6289644	6290864	-	294	-	-	-
Seb000902	708.260253779545	908.690388690429	693.998630455452	850.525881119985	781.729546804689	740.347207844842	778.152273671453	761.349881378838	709.618625054381	-	chr6	15064619	15074159	+	1239	-	-	-
Seb000038	705.001493837469	459.68473233071	1292.59817022428	732.020581583669	603.318779162836	590.519900198759	781.126524338066	465.611766112232	1214.023224925	-	chr8	20254768	20258023	+	1443	-	-	-
Seb013028	856.302182088561	1006.00652716894	662.834197710038	772.827104561325	684.897890459093	664.684339111332	789.02427337177	746.453318868319	617.398820753174	-	chr11	14627994	14631964	-	261	-	-	-
Seb015743	490.948303103211	847.894629340681	779.57975269885	819.550492752705	697.041152672639	658.936656562172	995.57236348891	798.091825511946	677.519547472728	-	chr1	27925673	27929146	+	351	-	-	-
Seb004198	607.14154526634	306.701057576049	380.352646540961	800.043413208474	749.618725443369	1238.00850379301	791.199341065266	1155.24974960987	731.831232457426	-	chr5	9190772	9197500	+	372	-	-	-
Seb022560	1135.1621932158	445.191774032987	1237.81189649339	469.6140255534	986.725087522192	507.842900917343	899.647774304403	574.489432867844	503.071343526444	-	chr22	392848	397819	+	351	-	-	-
Seb023118	504.094253858894	1559.2700604618	419.892155956896	1229.99457794251	403.377092075452	461.825259069166	1225.16701630035	518.001531383255	416.051609177419	-	superscaf1	50157	63842	+	156	-	-	-
Seb019511	1005.26102123506	663.324004027686	662.519809948278	603.060435427691	808.214115341965	711.9174890712	512.911024095729	905.40166029079	811.427470220604	-	chr23	10402670	10407050	+	1725	-	-	-
Seb020906	954.48489959318	841.535083485084	624.446529749287	826.004418186196	548.941051789607	709.559338437394	832.462220607577	745.310193405801	586.279012643099	-	chr24	14408864	14417540	+	906	-	-	-
Seb003076	629.631805828349	860.584675732492	608.949494307695	815.749768097705	745.737301634425	673.968726079734	869.950998984524	748.21738766446	689.899453458326	-	chr13	21606881	21611413	-	591	-	-	-
Seb021245	2280.26236409931	1037.27081987315	253.315420011175	549.056606850511	420.326176808668	624.913641695761	749.476735276755	305.326903177041	416.344397079726	-	chr21	24355345	24357094	-	588	-	-	-
Seb017146	1622.2598349057	769.118147655051	446.553143341174	866.843513089064	565.11659990015	630.942182100095	501.889988068157	513.009216888665	713.013682374241	-	chr13	25913782	25916382	-	339	-	-	-
Seb017219	859.649982131443	698.397659039482	488.319926589363	964.915048247625	837.555631018496	741.989773601788	813.463718407164	589.549073084898	622.193383385626	-	chr6	6135387	6140199	+	1641	-	-	-
Seb011794	1699.98161025688	1056.26204664028	224.760754862359	662.658196827143	853.04830869648	626.265752158893	404.70539000528	654.678673673694	427.470337367369	-	chr14	6606737	6616477	+	882	-	-	-
Seb010761	656.051476101119	509.618023905812	1055.20781545006	657.694575017739	791.978638623377	744.746145626815	554.460664208725	702.331006012934	925.850875832985	-	chr11	4734485	4747285	-	696	-	-	-
Seb013545	883.920556160009	989.683828915161	772.804815088984	538.43435451112	623.866169983215	678.380127384948	774.532270406098	755.836495478915	579.890213894543	-	chr17	18546898	18559715	+	819	-	-	-
Seb010942	787.009686220055	803.116022287836	755.59901172099	639.143141132708	802.050444512804	836.012718638904	546.393775015721	739.027298023584	671.823639212323	-	chr22	21617741	21622747	-	1041	-	-	-
Seb003132	1008.40271832172	2275.9345588444	540.354041393189	558.505960380048	453.61767301982	354.037568821335	634.61950554262	388.563238316797	338.5154510936	-	chr13	20047459	20067033	-	534	-	-	-
Seb014707	912.353451738551	742.400562163839	636.318383574549	723.343978521737	690.801527739594	678.365481872699	824.668548708578	653.159861108574	644.928311814059	-	chr3	3674823	3695831	+	579	-	-	-
Seb000713	797.918113185267	756.953006748378	641.315994625193	671.231036941375	692.020405238989	695.215182523374	656.003084814574	799.362679992776	779.263098514976	-	chr7	6586218	6589339	-	1338	-	-	-
Seb003712	1465.11286146062	815.923781431448	684.024298242036	309.177682299403	621.058789010102	670.1815796762	623.057355222012	660.213052027916	577.112576946166	-	chr3	38738831	38743886	-	1272	-	-	-
novel.1216	1017.12851842235	1046.97493566256	582.501586816301	612.646615707409	623.76130137745	586.929418984943	560.340060164585	724.443629232987	595.690973925638	-	chr20	25204345	25206467	-	1099	-	PF00125:Core histone H2A/H2B/H3/H4	Histone
Seb010680	658.878325840794	476.80914386392	943.461387458704	534.69685074757	269.471139386077	515.151487240551	1299.5394570969	886.796611986467	730.103737878868	-	chr11	7194069	7210846	+	1377	-	-	-
Seb021938	592.295893183166	565.4328211425	774.65252534622	681.161419892061	581.111273255013	644.967374842107	939.312079396857	761.919678343415	725.752746974781	-	chr11	2863697	2867928	-	201	-	-	-
Seb021478	791.048504228131	889.225574847563	676.855861016797	752.594805335525	587.943905753861	612.831413974405	719.290675743169	702.883508213368	519.955825053494	-	chr1	37554769	37558708	-	231	-	-	-
Seb019924	1031.23091399645	755.849068330969	533.33010778231	697.867985549216	498.872226155378	668.692101528994	778.255964971029	703.981890455741	554.231105993393	-	chr24	16386894	16405905	+	3072	-	-	-
Seb004832	980.468333536331	978.262833443079	516.651592771894	782.712459044678	754.638650234555	596.16571313913	439.462840488417	518.830233002853	601.522665705013	-	chr14	14314854	14316319	+	915	-	-	-
Seb002378	632.431362663542	988.09005116745	667.539042934006	637.356726048944	552.625771020613	597.640223393598	754.526688093522	766.076965269306	553.845766828	-	chr14	21580935	21584766	+	387	-	-	-
Seb011478	984.447864703148	178.68440367495	751.395646875374	892.421426166144	354.603686727324	687.965397011423	1229.13541395742	261.376222123607	691.284919307322	-	chr10	12214313	12220549	+	1062	-	-	-
Seb005873	998.181673894286	677.133935138162	545.891782344571	640.757873117147	636.603808439541	682.170319384542	618.510573685813	541.399202952086	612.15020481093	-	chr10	22764316	22777116	+	2028	-	-	-
Seb007440	1072.34116776368	943.994632856783	636.500008567608	472.416164710812	787.914783283633	577.545695343474	352.31616954421	482.882979743999	582.276355400498	-	chr19	22167793	22171143	+	498	-	-	-
Seb017629	570.638840643626	643.116516909954	611.006825665751	709.72272400324	735.878409740267	719.38106495869	557.235712604645	681.454112243536	666.203359029474	-	chr17	31024148	31028883	+	573	-	-	-
Seb022332	697.092978340871	694.326306170421	668.680907651799	528.357932454305	501.23408949436	706.615735182521	822.396784973575	777.119398807083	494.77710926228	-	chr19	1263179	1265856	-	357	-	-	-
Seb011307	864.096628882735	523.693883922557	639.051816163994	589.232533273514	733.123027069304	621.718232787262	621.016986945022	663.508455056173	628.924240527282	-	chr15	26366997	26377162	+	444	-	-	-
Seb000933	625.349982186844	679.056889478706	630.001267193335	765.233436987752	692.318952329091	703.294877027742	522.159641579015	614.09440522864	651.054661447072	-	chr6	16236850	16241493	+	510	-	-	-
Seb008795	632.500910292361	803.794061974085	698.434477235233	670.658055026925	584.351679330926	573.436777375852	636.848456006019	654.469467294985	622.569180700145	-	chr7	25072450	25075116	+	390	-	-	-
Seb022250	583.156867645439	636.705865824328	663.52045216621	1040.8023722434	1149.65066975687	427.399466199031	581.554646954397	216.821708817502	576.76630878304	-	chr13	31555282	31560721	-	1404	-	-	-
Seb005485	1741.03605437171	1077.50223447194	846.195547935667	70.1588851906231	117.756823843799	52.2322374581354	537.550880858892	808.490224168649	622.419217147	-	chr2	10311321	10315462	+	1566	-	-	-
Seb022203	716.554001119333	905.775315852974	575.134462132048	726.980971507914	558.809654967847	541.621648769091	775.605644665886	604.062824769843	429.202665789349	-	chr16	1663739	1666912	+	240	-	-	-
Seb010305	626.314337817212	797.666276377218	526.496472255178	695.788145300812	633.112460011621	571.968008842975	674.6484351917	622.525965273673	659.785580725674	-	chr5	19888272	19904804	-	1812	-	-	-
Seb020328	680.801738507001	578.901174070152	771.405604269188	927.887863100697	541.12908322531	511.447343131646	816.474410268132	360.714748058854	592.548242100318	-	chr13	30509020	30515805	+	516	-	-	-
Seb018844	649.066346622861	546.735500321701	747.3611469046	637.400463883229	537.323168537023	700.669935293602	643.277131110235	558.260202981778	760.93111656781	-	chr5	31922436	31931033	+	1509	-	-	-
Seb002404	1246.01184053575	294.797148132583	211.89277271375	416.759197567508	458.154499725191	780.120015681392	1560.72468952287	348.629354720173	410.449600646623	-	chr14	20709553	20710627	-	315	-	-	-
Seb009542	701.45190190805	663.327201401645	600.12713622918	524.514243545698	525.077270781904	804.099447538833	732.430439109426	645.987479737472	526.702869013532	-	chr16	27449414	27453106	-	999	-	-	-
Seb016928	691.343134097344	662.239801813062	613.559512240685	513.550754112026	476.723993164179	544.451914713062	774.37059308375	717.15986485526	722.404160762643	-	chr11	11950182	11961235	+	984	-	-	-
Seb013320	385.569599549102	528.667540175404	620.569793218532	748.539220203932	540.230305825694	765.054978687327	803.683119158524	658.483230115918	646.778809885546	-	chr1	33801282	33803932	+	255	-	-	-
Seb007429	749.903284487806	717.824641999062	494.854338502418	661.899610764741	595.380304941966	608.33786103652	692.109746243506	612.183627998393	552.643265351328	-	chr19	22396112	22398735	+	192	-	-	-
Seb019053	1280.31191151011	1556.70376886565	277.05275750268	518.844490792293	709.17058779438	269.941023005799	478.517749029187	398.912787533251	191.835837418076	-	chr6	30258799	30271235	+	1362	-	-	-
Seb009255	732.224185292083	1003.60146260794	411.950555139737	769.14405581668	923.801828628991	448.438518356128	591.593182137224	352.776267698144	366.390276516985	-	chr7	20986631	20992902	+	1014	-	-	-
Seb020899	958.043425417507	919.491895975243	356.014172778163	696.917303832488	672.801939656768	577.907919124526	640.551377594714	459.088143445507	308.186377168459	-	chr24	14237987	14240158	-	378	-	-	-
Seb021853	593.025676174823	951.291308406171	498.604612915152	575.147872465647	586.843584146836	623.261742034921	646.724715484187	628.90575535659	462.917192739933	-	chr21	23739228	23741037	-	390	-	-	-
Seb008805	738.636779563259	552.79609957033	607.853199095201	531.146147232275	672.072225699821	763.266824296292	527.042680621213	593.516804287517	546.296298189688	-	chr7	24761089	24768491	+	1020	-	-	-
Seb008832	671.653480016194	730.364353509688	546.144252875671	605.897560903996	582.359794889261	514.643382191666	704.094251787497	624.457986454501	515.135487063794	-	chr7	23879351	23882191	-	342	-	-	-
Seb000176	1559.94462095155	743.155493925433	323.41118004885	575.561080444562	503.213499883933	428.456139447731	319.707441060105	428.666028354308	583.154117114651	-	chr8	15528342	15531286	-	1254	-	-	-
Seb005299	628.448717699235	933.998527789995	483.407196049386	542.979400893748	526.279914183487	524.882918915065	672.210005746817	617.014464790761	529.995551798116	-	chr9	24490362	24494435	-	450	-	-	-
novel.1875	542.819611500932	811.715340606386	545.585839253059	692.386871218344	580.586548955274	541.29163888613	655.769190833414	589.534042815042	491.725003721273	-	chr6	17703366	17708699	-	1085	-	PF01655:Ribosomal protein L32	-
Seb021852	604.143086130768	590.224153914566	545.274596422047	657.799990948451	649.829652770004	588.014552222871	562.29386820355	615.764579936509	623.452986063652	-	chr21	23743286	23750727	-	471	-	-	-
Seb021715	522.592304662581	513.936782653414	487.176328409226	356.250590210575	765.660122185073	1080.18353417349	697.180228185108	634.711879180704	346.251803871547	-	chr7	34878098	34910905	-	1128	-	-	-
Seb018951	694.833313540938	519.704360566011	623.937335736377	529.604932774292	531.046496491894	582.143596192422	584.951906595721	569.640254624088	757.025766229216	-	chr19	2708095	2714416	+	459	-	-	-
Seb000637	421.073561785162	465.52514096281	414.525644548012	706.435423462386	602.637863200619	630.89754924713	479.405921965106	853.480496177031	817.662842467229	-	chr7	9580672	9580977	-	306	-	-	-
Seb003511	576.555091785302	766.542112773992	619.314129522077	631.939102312057	464.910685053233	506.937876924262	723.402271992308	610.533537356887	446.459198050286	-	chr18	8226625	8229147	+	159	-	-	-
Seb007870	628.218989236223	688.503149547566	571.463187831165	602.888874306593	489.357247257746	582.746594642857	650.408962750338	551.078842866086	528.998535054424	-	chr1	7391302	7392480	+	495	-	-	-
Seb000356	686.066903112281	507.92418165081	799.237940651326	720.797359960231	531.417024822364	234.385775563323	830.767709045914	371.866645578856	598.84426343265	-	chr8	8993349	8994340	+	255	-	-	-
Seb002371	544.957832516726	514.072595304794	659.159891767471	467.988073213095	422.513085937941	591.386481292573	609.26700160929	774.018597526207	653.79008994502	-	chr14	21710644	21715654	-	774	-	-	-
novel.365	928.699071309975	936.692283376175	560.218166108591	469.836306313294	530.26781421957	315.503521026659	454.870877702998	583.280654395057	457.592531555401	-	chr12	6035134	6040302	-	804	-	-	-
Seb013732	687.533495405166	697.986735110282	540.368220410592	530.968839374277	620.019324168799	548.10154882984	495.984665147988	545.128909403676	548.174389614182	-	chr18	14978532	14985006	-	621	-	-	-
Seb002588	627.000048205643	707.848183229741	655.910167446435	550.025700788086	520.060080353288	497.19929027755	577.486493675625	600.966797037004	465.793495499915	-	chr20	16400491	16402749	+	411	-	-	-
Seb022219	767.782880099161	811.073447336385	506.443197840456	528.79451192318	633.445306160558	586.238398087273	538.53099239269	360.705706123534	433.930299494053	-	chr7	33621849	33626581	+	723	-	-	-
Seb010757	501.286217207373	748.393486028505	619.722020276976	619.895549693319	482.666083056201	535.345914608248	541.344559415916	556.575111169407	557.361001791882	-	chr11	4785099	4790146	-	765	-	-	-
Seb006121	539.685173875506	587.728491530149	468.230775891088	655.532569278298	546.293496687935	625.297583222992	564.680553674953	571.977133692005	588.123946598968	-	chr10	16690646	16694985	+	660	-	-	-
Seb007178	1303.36575871487	679.027778106406	363.128179169264	507.370403821849	379.114665176641	435.080824492453	388.968938561354	578.185518529094	485.151934511183	-	chr21	1343670	1352728	-	861	-	-	-
Seb004693	520.192829037344	382.532221691372	642.193122630015	611.163582439065	561.382065162773	736.29964865476	525.927680723977	509.881424561808	612.676366005062	-	chr14	10228628	10234764	-	1242	-	-	-
Seb018875	282.868948137106	559.42338560689	525.481598286805	805.170747804049	490.128551129337	502.290960710439	452.503406722521	799.911287047993	683.171772048308	-	chr15	22968003	22974049	-	231	-	-	-
Seb000113	231.228478915226	469.271586260507	715.788988401307	769.68104125403	513.701831454264	418.45691710771	649.678881310456	665.35382445008	661.056071892697	-	chr8	18097978	18099001	+	258	-	-	-
Seb011210	518.257151730059	533.559966965158	616.500873777841	624.78298643133	523.802411505626	560.451069805456	619.82042242297	569.060752293437	527.05600323572	-	chr5	32628286	32634046	-	651	-	-	-
Seb015032	335.138331561919	201.172230636403	534.460599285664	544.442676480995	598.769745583813	603.433570194141	757.089391934569	778.973515398796	708.163782038594	-	chr13	28983665	28987194	-	1731	-	-	-
Seb012288	373.832350030733	339.515995878785	1330.45403577981	697.911007212478	618.275040956776	745.531321485308	77.4775528028713	319.896408281347	551.429264895288	-	chr13	14517443	14517928	-	486	-	-	-
Seb004506	599.114876523574	571.016617193284	562.609046535234	435.26222307139	458.492596608093	541.692747423413	548.998759774014	758.982763283721	570.826943750255	-	chr8	31191646	31192533	+	888	-	-	-
Seb016724	467.163321940338	421.358473224609	668.419290220616	493.979266161863	456.057517324303	549.367452164872	642.233571626658	653.021898080428	664.905466793166	-	chr23	8420602	8425808	-	960	-	-	-
novel.208	432.477826067487	651.490340300708	760.262764439168	565.736936475294	528.804257615401	435.137503316682	576.0150127992	566.911992990881	491.004463507276	-	chr10	20665034	20671575	-	2415	-	PF00134:Cyclin, N-terminal domain	-
Seb007792	453.10133849976	493.653138925488	506.208580919312	633.161229381393	617.82585615257	611.329538324167	530.726716017405	549.901458530381	605.919249191241	-	chr4	23383740	23395181	+	1212	-	-	-
Seb008070	716.140274963233	671.949719623856	526.578696519131	531.846163079132	530.245354155742	489.948726778475	509.886056959437	555.625019234062	455.343218121171	-	chr9	14634973	14638556	+	444	-	-	-
Seb008304	612.314711027711	638.430421257222	542.231394256427	538.741185998982	514.437955481729	480.844983591358	638.215495321841	539.509917632386	470.945904382146	-	chr15	3390169	3391925	+	213	-	-	-
Seb013406	612.132474506572	530.792293913166	603.057983394528	489.479653044349	587.028530207392	472.055565440951	519.514662097824	558.617560548533	599.927291624221	-	chr1	36236280	36242738	+	480	-	-	-
Seb012954	247.670152023533	560.934986769216	753.599497297595	682.007856256649	618.041255224456	504.901439848067	512.002920371243	470.051198640783	623.074088947964	-	chr11	16186005	16194493	-	765	-	-	-
Seb014408	450.773555737423	672.453719475827	496.418155777423	634.108397090407	586.84477758784	481.378751050706	496.585737997604	566.756912620296	518.603282959337	-	chr19	4777345	4779818	-	783	-	-	-
Seb017762	417.779561077271	382.52585153864	637.367653233581	531.111524987814	591.723564411327	523.551854877242	532.069289358326	508.583321721742	746.710250293785	-	chr11	32941257	32968419	-	585	-	-	-
Seb015649	666.289194850228	605.61413290487	373.777921796598	481.255323228764	582.265475899904	569.4019591984	460.245988597864	553.816956764247	566.351801742368	-	chr9	6493402	6516760	-	2559	-	-	-
Seb022870	1107.4894814906	1378.48528464024	386.174129387712	365.671289145594	381.27411367561	253.548456921988	378.378746246581	337.47094633134	254.791295542761	-	chr21	23921289	23928387	-	516	-	-	-
Seb011888	737.568027492417	657.244764721887	404.276024105417	486.353694609274	572.133307330334	497.592044479586	488.667944406435	493.159117485648	490.150035679046	-	chr9	3192436	3207596	+	558	-	-	-
Seb018556	641.472554409983	413.060077828686	749.018029008599	405.762213495627	347.024540290926	454.596471156691	575.706219290972	673.666191178979	548.976267405528	-	chr2	5032586	5034273	-	837	-	-	-
Seb005576	475.272847131033	707.023381775257	578.287117758457	547.033710684104	518.605440661154	428.921253269301	563.530608549864	526.513615916985	460.731043069379	-	chr2	14906328	14908235	+	210	-	-	-
Seb012397	623.407368836184	380.839012344547	389.186525309811	552.372166070622	568.503875707187	560.442870802152	499.754276930322	506.531706396185	705.426835100794	-	chr13	11820312	11826601	-	1104	-	-	-
Seb018671	612.314711027711	676.241818567822	468.177499908041	579.520627811826	434.450844900356	475.277847826557	569.680044016981	501.548032576996	459.552365987965	-	chr18	1894573	1899814	-	249	-	-	-
Seb018278	822.225938494023	719.871991655028	428.854750516346	491.928341430152	630.847683611123	352.879139265738	505.496711237039	460.530399541153	318.275237074869	-	chr13	4083510	4097107	+	1386	-	-	-
Seb001462	653.524463007988	573.851568813465	474.6398108788	510.703915111695	531.679041284625	524.415247766641	457.781654846679	484.749485027299	472.099021356262	-	chr15	13844336	13847260	+	450	-	-	-
Seb000413	425.661947186452	523.021157608642	552.947524882169	543.171323458963	461.684481677656	538.675235192567	636.139990375191	511.779311831816	442.057016412689	-	chr8	7053524	7056280	+	411	-	-	-
Seb020258	713.14965120409	717.932795997437	371.259195455008	500.066863029257	504.477325606389	432.971351223384	534.213533244637	458.756494031221	391.055129372303	-	chr17	24751933	24768738	+	1401	-	-	-
Seb007563	546.505947192862	636.021824283907	449.2722974075	524.841927100265	467.823806361229	473.288427581525	552.298085902032	552.786949463832	418.910244134202	-	chr19	19066403	19070566	+	537	-	-	-
Seb011237	489.418015780118	485.658564109911	498.916127702323	501.056451404186	400.305115752808	488.155917735626	641.895884142482	470.005038733122	608.48585303463	-	chr5	33960060	33973314	+	1089	-	-	-
Seb018994	494.3874333483	621.196363964505	483.607364660586	556.010164550007	420.007095742742	447.145581354731	650.811443544119	503.628617319313	396.603986066444	-	chr13	10354790	10357841	+	270	-	-	-
Seb021909	848.70850167056	761.532428832479	384.666303947089	450.897910532791	478.9234094286	413.371075486597	435.894803305128	407.088277486946	381.741714075154	-	chr4	610405	624186	+	894	-	-	-
Seb001372	587.148715251345	485.692295083943	498.098142335713	419.467039277979	465.674712473206	462.382010436338	543.792279621513	604.895727665079	490.631194292693	-	chr15	15962584	15971806	+	504	-	-	-
Seb021554	359.524233997922	498.985083978769	541.942741755975	552.900207243949	341.593855699332	405.887070100505	818.03298214932	522.436430708982	492.435227397169	-	chr14	31916836	31921489	-	327	-	-	-
Seb006491	769.399308708779	929.025779967514	191.674970130712	207.925718050732	1471.80934388809	372.662279983284	254.668815776748	172.433410202893	146.309543830021	-	chr3	25883543	25884784	+	333	-	-	-
Seb019227.s3.1	761.26786413587	571.628482320679	441.218467058899	456.737787380737	419.538022643529	473.094143656202	362.2840949299	553.969032022861	443.544185552997	-	chr10	2839850	2843384	-	1410	-	-	-
Seb017641	211.155666811163	279.985266903374	774.516390522482	448.788485202317	510.962101004167	439.987843668867	646.975203434124	634.936353184371	526.066356176967	-	chr17	30782653	30804408	+	1191	-	-	-
Seb011559	382.270686940305	613.807353167309	444.062365782883	422.775619849989	378.640082417513	345.388302689242	543.636557885824	415.964686185673	926.794966395716	-	chr17	2491598	2498953	-	1386	-	-	-
Seb022393	460.142682629685	482.463687076988	560.980001867638	454.003793505256	459.328723529703	549.920775771761	648.014101907739	423.288710190786	402.561515827868	-	chr10	53933	61025	+	603	-	-	-
Seb003890	461.775800171728	482.017145202894	496.436270583866	479.581035322523	408.232641900572	500.048381776935	500.62418734163	675.668918813998	431.826385434263	-	chr21	17885217	17889543	-	663	-	-	-
Seb001171	501.204349263313	460.793048093164	469.567135564896	488.478710035445	454.173613322851	563.280841785806	504.815703300534	479.485933002968	510.365695648775	-	chr6	22885061	22889657	-	507	-	-	-
Seb021595	646.22707795651	621.833368638492	450.589202530836	388.050263677149	450.076984637346	437.789996844605	398.161324363698	634.239617312335	401.609517057829	-	chr1	3838286	3856357	+	1803	-	-	-
Seb018978	581.7706750912	535.419049968415	496.805367189254	484.405962415763	363.677678158868	424.852404753149	471.8691424336	531.89725055598	519.080632124652	-	chr19	2184169	2187752	+	1830	-	-	-
Seb012946	375.26144432984	854.900068304896	400.477340428988	645.857511824039	579.461316129702	391.908422379707	478.589911885165	345.821282101949	318.112103936574	-	chr11	16237032	16239051	-	300	-	-	-
Seb013613	384.168799994836	241.612618036187	611.612682446054	394.569441255469	381.642337326654	640.019039612654	548.108210795641	482.341258828817	685.280279913014	-	chr11	9247226	9264487	-	1077	-	-	-
Seb000595	449.416346346588	359.437259282901	478.072123560775	401.661476131373	436.559584923677	534.826406307738	561.735126047736	546.411833254764	541.139796034694	-	chr7	11073939	11081983	-	726	-	-	-
Seb020286	545.027380145545	423.842662161165	500.267552146665	481.563945687117	483.118046184577	469.829630647969	397.434303828355	514.733989255791	478.514529812544	-	chr1	38959475	38963713	+	195	-	-	-
Seb006757	684.764161569157	658.577441367912	514.80769192856	385.655523221645	395.815777843969	357.982629070717	454.641997417939	420.584171907293	412.364567629036	-	chr19	23300569	23306098	-	786	-	-	-
Seb013745	526.451123153536	698.904126431046	401.528409842034	533.856472304675	476.853886685686	404.836803942902	480.075633931902	383.544118505566	365.677121274054	-	chr21	18695792	18696922	+	489	-	-	-
Seb009889	626.036049089956	496.256042480726	491.102754001004	408.2367297556	430.795897691691	419.725030686837	445.519181183377	477.37934428206	475.889419093886	-	chr6	11452203	11461442	-	714	-	-	-
Seb020879	408.764788265379	628.746146136694	399.894682718991	507.364868067562	463.421782423682	465.719665594296	457.378466912411	486.93722703909	421.057867916953	-	chr1	23666086	23680429	-	2049	-	-	-
Seb010753	567.167082564838	592.016833058211	343.201536789334	370.523140945039	451.306067768563	469.718556677943	450.07368395822	552.018868169716	438.90480684239	-	chr11	4830110	4845393	+	651	-	-	-
Seb001544	172.184738288995	976.711953687603	399.747251757609	357.388035622043	413.246346675307	461.763723391742	693.453224485248	430.303937875562	326.397898839248	-	chr15	11866144	11866658	-	285	-	-	-
Seb004797	857.177890399263	694.63609348411	359.141230805675	381.005108856539	544.702258348743	298.203216145927	320.621393626629	394.6885010005	374.143061225424	-	chr14	13332140	13333901	-	279	-	-	-
Seb009939	594.820004998347	560.934986769216	399.830913561052	500.949255108601	431.493473987321	413.476315342342	478.407611760923	451.678340657638	390.902850651076	-	chr2	20649645	20653656	+	510	-	-	-
Seb013298	561.964093674909	513.306774005091	462.682421548253	405.038345017195	448.785979528791	390.904640402601	521.880157067982	458.665404113081	446.494409848938	-	chr13	7006129	7020420	-	615	-	-	-
novel.1373	959.985747423397	713.310808712075	293.517961871515	480.074024087201	476.793633064087	412.609976198364	310.839697243532	269.115066956831	288.390583888573	-	chr23	12772650	12778426	+	905	-	PF00085:Thioredoxin	-
Seb006353	713.483591854079	540.336473015465	400.055993773841	328.825482105547	441.10533759664	393.848677888047	414.707672440713	479.366591935774	479.432258674033	-	chr3	29686187	29708880	+	2178	-	-	-
novel.1113	402.219676385056	568.936568462594	443.739340908293	538.716323329843	435.518711783689	421.115969147776	518.032908080312	440.255862690255	410.604810668551	-	chr2	34259493	34266854	+	993	-	PF00833:Ribosomal S17	-
Seb000391	204.673837205314	257.668771591571	461.891511425948	556.406030124149	423.89732045281	648.808168838633	499.419765454048	479.142626513028	606.149986704012	-	chr8	7489838	7497800	+	615	-	-	-
Seb011711	449.385410506502	450.558750685979	604.482156013408	345.305210334251	472.788427234841	361.02316694254	697.148404660585	405.702498091599	351.039506221146	-	chr3	10694162	10696163	-	444	-	-	-
Seb011109	691.352282603733	616.734509316022	359.219091568315	440.249187757779	463.551754729554	420.631603786826	321.2578250478	408.526740459399	386.996247384848	-	chr10	6908547	6919533	-	1545	-	-	-
Seb017304	524.611591562924	393.875786974711	390.896198927987	497.321156158419	417.103824968868	448.890653487741	500.132564324796	442.684609672628	487.056645926346	-	chr3	19511407	19519042	+	1143	-	-	-
Seb013544	428.283297519502	430.746572414719	384.082324124759	476.148703997481	488.227598919545	540.955295719462	468.721581709067	434.909245447051	447.748719586073	-	chr17	18561790	18572198	+	1791	-	-	-
Seb020099	469.736710347879	524.726758957901	323.876340122726	385.640084846504	447.211838410391	386.704293212658	487.196795221076	542.120717053328	513.107144317445	-	chr8	1967507	1984825	-	681	-	-	-
Seb019326	640.478537021951	443.857454540998	471.260600778805	288.117519777576	366.05161439964	408.415088141144	469.896326739492	497.470183790902	475.394393558525	-	chr13	32000313	32000761	-	264	-	-	-
Seb012201	524.326630703561	569.001848417669	342.288325152981	399.679190059692	424.228472079171	575.097962224328	278.268118218044	448.444717652604	463.592327197016	-	chr15	21202709	21208316	-	510	-	-	-
Seb018000	415.694173567577	485.452209915834	408.954106466199	460.430069853219	412.730063693992	454.041160408892	489.014164444097	429.724445627596	467.684051179338	-	chr1	12566792	12575673	+	561	-	-	-
novel.1487	467.330675455344	409.286248287961	427.093015026371	446.609533319205	409.086182170364	419.585102023601	457.881021726554	473.286548824005	512.600398259598	-	chr24	2095001	2098824	+	1702	-	PF03953:Tubulin C-terminal domain|PF00091:Tubulin/FtsZ family, GTPase domain	Tubulin
novel.798	413.843084666775	426.091801481237	382.286468737318	457.478305374234	438.230540519775	360.403144674562	508.744743388074	545.409790014024	476.697622666746	-	chr16	27444307	27450129	-	1294	-	PF00240:Ubiquitin family	ubiquitin
Seb019324	778.332181785522	391.704203632431	316.532254633657	449.602646937685	387.724814950517	422.548189963204	305.482922479892	375.196726088301	562.596224105356	-	chr13	32011225	32015493	+	1920	-	-	-
Seb012410	109.886676661302	185.625991541995	684.961315964497	471.121491443748	614.967301711096	490.05611976365	135.418315473448	405.395476802189	885.439240900019	-	chr13	11536890	11551083	-	843	-	-	-
Seb012225	55.1154356616116	165.149316979762	838.877356574112	542.053075450255	483.205414798549	443.622205222969	135.158286074231	467.238209522583	835.446872068441	-	chr15	20136833	20140738	+	738	-	-	-
Seb000376	273.670467021009	394.51853466886	468.394550209343	288.86253057043	240.569373886363	487.004010859342	715.338305293552	722.06778555491	372.333995071619	-	chr8	8517405	8521882	-	381	-	-	-
Seb022822	517.654388497941	507.709119443885	348.124226916153	429.846690956635	417.624382374164	422.880108857057	443.664215849038	484.784678107379	387.021619934183	-	chr19	47728	51175	-	426	-	-	-
Seb012654	563.828751767039	387.830306674172	286.195621150638	282.031086575142	405.087916878042	418.601107472359	396.27588154369	636.318882348979	568.719798055305	-	chr16	22908172	22913252	-	792	-	-	-
Seb008112	57.7689772011263	169.584158493595	848.965122254433	535.258325631231	588.800118787453	528.906839421301	55.8945202363571	415.878826877479	741.48048279263	-	chr4	2370552	2371934	-	480	-	-	-
Seb020512	513.978454914951	427.111514065415	410.286779840235	425.538859195413	362.654603447803	403.022489671677	500.891293750776	417.18636193728	444.463517579664	-	chr16	822209	825316	+	306	-	-	-
Seb012760	170.20043462675	324.90223296313	441.790745255592	493.425724271775	502.401332870486	419.544524429628	611.841006685798	501.630296031906	427.50665214595	-	chr11	23054007	23055102	+	516	-	-	-
Seb010490	454.21038014123	511.980875385735	420.055695529353	465.442022288027	385.568098418269	361.065364901626	485.489332647628	405.225365116948	393.982190628207	-	chr4	20845218	20852939	-	483	-	-	-
Seb018221	515.364881781657	494.263335585424	388.527274340314	401.008998994678	388.56842856007	388.556779149332	448.816395165204	454.140303627379	376.996956208658	-	chr22	11736216	11754130	-	360	-	-	-
Seb021712	1159.76141093531	642.071364693634	179.746914687077	484.179180598152	234.20230409925	306.350875878053	250.713878732887	254.643682914259	336.473611864781	-	chr7	34749971	34751079	-	534	-	-	-
Seb016135	392.745903193797	199.821428030884	456.653030395788	345.618289965348	338.178552133618	549.326829770789	498.246790959588	403.625275237644	649.096124427802	-	chr16	7986229	7996656	-	939	-	-	-
Seb001656	640.068352320751	367.46905330916	401.743506128562	476.175340629145	373.388641236676	428.058209790218	396.825539568247	398.519260638371	348.870471151604	-	chr15	7140365	7144867	-	1059	-	-	-
Seb010939	471.841565009251	412.519376306497	390.461500312633	401.099310710704	382.674319330011	449.455228002414	428.419680297487	495.876331439898	391.136598860895	-	chr22	21663993	21670355	+	543	-	-	-
Seb014723	423.808234056309	355.68533709444	367.484374115291	439.098761385617	394.386412768049	447.558018614608	446.753681097076	459.902186068722	482.300161366188	-	chr3	4154345	4156121	+	858	-	-	-
Seb017143	1498.42157141495	424.388948259062	110.973478049598	348.074419942648	564.27627115775	354.027059357325	210.296214750651	135.180139896788	168.333524632703	-	chr13	26018723	26029519	-	300	-	-	-
Seb014575	168.370103139736	336.765479639299	340.121086054268	528.911699043773	402.498836148792	618.169833782121	306.91430154349	712.225911843458	393.794591972266	-	chr17	22806038	22808697	-	399	-	-	-
Seb021236	380.829881248942	316.859720281244	545.288589877856	360.520433593675	321.972335665461	404.269389075056	420.412458414651	460.940651046409	565.544033930917	-	chr21	24500767	24505831	+	738	-	-	-
Seb005572	513.039196654737	395.900442211281	403.911661886872	369.823274586014	380.027845065263	448.927185729681	403.726567666663	455.518559608781	405.652216647351	-	chr2	14813988	14817850	-	378	-	-	-
Seb002323	464.17405513391	423.022321524724	430.184945151943	356.43499141261	382.565165261122	443.34470562336	390.065559618142	444.12531800805	427.621453704044	-	chr14	22765723	22774962	+	372	-	-	-
Seb005675	110.918012325805	532.132553142162	1204.09534580842	188.796927985938	788.527920885887	171.1107613999	281.192662682236	227.585088400947	256.300199129799	-	chr20	21058806	21060862	+	444	-	-	-
Seb014438	377.79978664637	500.590831742959	379.534423175763	434.510519664765	404.56189344498	397.090103938324	429.827264892353	430.452391991858	401.235583323488	-	chr19	5675403	5680340	+	489	-	-	-
Seb008780	483.995851215959	504.702128426029	359.28803100609	404.285834430715	472.522248410454	347.482592326241	360.468184826959	389.777688927101	432.414928051553	-	chr7	25545650	25561709	+	1437	-	-	-
Seb013782	246.884751109353	386.240490331509	394.316707029516	544.818020715209	330.201441243381	479.137217121365	476.745493143316	472.632195030199	416.697852745573	-	chr21	20195101	20202112	+	777	-	-	-
Seb004148	378.471130436024	326.060527671607	517.990111685692	368.71937966256	334.756635503863	404.97340282892	429.852694776545	456.636523559416	515.182282921528	-	chr21	8743310	8750603	-	753	-	-	-
Seb015130	138.315988145315	272.410921100502	807.352338806213	487.455347739746	661.081145529646	363.476767562255	74.2686985751413	279.372429103708	618.993812050593	-	chr7	15204728	15216077	-	1428	-	-	-
Seb011467	290.811122154765	394.718970462956	411.741565644549	431.084216292722	385.753423147141	457.517761649467	537.391296696607	439.246684750726	340.291455298168	-	chr10	12674260	12681536	-	228	-	-	-
Seb002230	450.810552553178	639.727197355462	390.016840758728	338.898020911802	232.837356236603	187.675824497613	642.244352362206	456.582223479321	334.629955254207	-	chr14	24299119	24301854	-	462	-	-	-
Seb017234	496.317203659107	440.157533330731	357.875367877339	424.250856962732	380.814519122701	407.585572616023	420.881165722927	363.83371254066	344.48491058728	-	chr6	6695411	6703788	+	690	-	-	-
Seb000728	480.16301946792	459.985584230584	379.639159201088	423.874321873651	354.123375704262	343.530168188237	414.527121204093	401.494081488849	369.022445916607	-	chr7	6288501	6294416	-	1719	-	-	-
Seb008596	471.65511471138	515.396165604949	388.827527257115	392.816466684099	320.385701939094	355.300164150258	487.206727546098	387.299846284697	297.382142106806	-	chr24	10174367	10176308	+	324	-	-	-
Seb012416	566.820203622747	511.30989334065	323.570430552417	379.097839465914	378.369678497347	373.224794159317	364.623336139146	353.009056874453	344.250740454129	-	chr13	11283664	11289850	+	846	-	-	-
Seb004317	459.408225259261	430.962328927127	432.222348421522	383.013969715399	360.933772351708	383.527166207943	398.978893961243	312.830457501991	431.226629405358	-	chr5	11884890	11895310	+	381	-	-	-
Seb014576	272.436643510694	579.129410547202	370.067449974557	379.602276677893	461.810833345483	391.808462134243	416.198936866896	385.678546755803	331.322664288344	-	chr17	22810103	22823577	-	393	-	-	-
Seb007351	382.578028750647	399.792055285043	304.330770368575	299.525308109702	320.180793207058	434.172842909416	402.78031437187	614.333679658188	409.623439433914	-	chr16	13720908	13721552	+	645	-	-	-
Seb015379	409.961780773918	524.141986276977	289.015983605567	432.670393147182	395.636679583972	363.498905492154	355.133160486981	391.857576720001	401.130316696931	-	chr16	20445995	20450380	-	699	-	-	-
Seb013377	380.970243139422	437.896392538088	384.718803132471	404.724926634059	346.858395675122	351.061039705475	472.147041704716	415.903485186878	327.45501726547	-	chr1	35321849	35324019	-	228	-	-	-
Seb014303	97.678775330611	466.509490152056	464.11594614493	881.924171032744	427.712100043325	366.53726257768	362.484264899148	160.542033056721	292.909897265712	-	chr3	15483317	15484667	-	240	-	-	-
Seb000819	566.691261970744	363.914238242968	358.396011042533	328.974271916454	472.548391093563	401.529086004439	362.963267776621	365.44139467275	289.88987616751	-	chr7	2038280	2057600	-	1785	-	-	-
Seb013073	475.931250046116	572.32431735698	350.133643301649	277.339407860237	353.501315744912	261.839269994911	531.810206911875	444.629089920492	237.798871170557	-	chr11	13982564	13988158	+	744	-	-	-
Seb011675	844.097364513182	686.05616428826	135.250983943697	481.653576878362	302.262045769962	247.723270751744	510.374249210502	161.591617542723	113.316349357617	-	chr3	9909566	9910156	-	591	-	-	-
novel.1458	381.066936886196	422.678722059115	434.524556545831	348.517223863439	334.894027050809	357.73991201128	422.572111454452	398.879227998953	377.444072693616	-	chr23	15526372	15530398	-	1476	-	PF02991:Autophagy protein Atg8 ubiquitin like	-
Seb022730	350.20934051572	527.499558276496	376.078950708624	427.056113132046	237.26974774193	354.671687156505	496.454620199402	382.505026914826	324.155773785948	-	chr19	817952	820106	-	555	-	-	-
Seb000749	291.137761126766	589.517337694546	221.445979947839	722.802817992159	518.968992895339	425.085979619573	155.066624213591	133.054664019802	418.231908006601	-	chr7	5569321	5573104	+	1191	-	-	-
Seb002653	920.453667548128	495.9553532896	244.691551808391	362.248296231435	397.7597216925	273.905456589381	289.600561447626	228.643974396071	260.281812414754	-	chr20	15007196	15011074	-	618	-	-	-
Seb005812	443.069628995501	223.554504000542	443.01317030911	356.421528334558	443.988218616966	478.271694455426	269.474307462939	396.572831851657	413.522355461347	-	chr10	21076104	21077808	+	675	-	-	-
Seb016085	444.756063536827	444.563858977933	367.639996770647	318.115477062725	363.708166145707	376.464693686486	395.951863257596	413.24797494397	330.642772571434	-	chr20	4100479	4104894	-	663	-	-	-
Seb007100	418.47665361317	428.379569530778	377.938072880182	367.831202551951	336.780058438981	379.406452806332	379.125570254694	393.282669898364	366.141581267355	-	chr21	5442937	5446782	-	426	-	-	-
Seb015552	525.10625218437	439.460622075952	349.003072201437	333.694628667494	283.822295112128	360.957095465797	361.226512418582	381.620962908089	394.57517292521	-	chr2	20242678	20247124	+	330	-	-	-
Seb009609	436.704972475391	529.672214756722	343.209555693165	456.986399424989	367.489592143196	315.1797959801	310.350424579683	323.518887361164	344.617460762618	-	chr16	29350592	29357198	+	2112	-	-	-
Seb000839	129.860395063637	384.676460602198	342.788746680983	683.999159892628	605.714571658989	271.184311760023	374.782289153572	322.287148073228	301.810107296008	-	chr7	1421279	1425182	+	648	-	-	-
Seb016202	324.526796844687	419.980984572586	270.587928620936	569.064114618466	352.293043349295	365.251166919512	213.838045735925	611.184144524109	289.610177606719	-	chr10	8348802	8362890	-	300	-	-	-
Seb010494	502.893276953148	384.071664237808	318.049726051239	363.554511869463	405.229030427277	385.020901830183	380.26385396443	357.08818672114	318.442510648146	-	chr4	20944321	20962065	+	825	-	-	-
Seb018327	458.451014410491	434.266052075055	394.855681971347	315.263863109833	318.963816436497	366.462315278253	385.287639872447	374.934441763118	350.400553606069	-	chr2	40061042	40069642	-	585	-	-	-
Seb005894	466.525494116351	384.054288672648	360.96259192962	365.185992146064	318.762488760821	369.574273389095	445.698396088991	376.02518514187	308.393735538295	-	chr10	23569393	23573331	-	246	-	-	-
Seb017264	307.263342676631	472.547218190045	389.624750518965	398.502467882739	351.036349972306	333.820440427123	433.110970052701	368.947261800016	338.909737289509	-	chr6	7332350	7339974	+	435	-	-	-
Seb012068	387.877518096736	292.409936758255	402.580491319775	352.073676281378	297.456219386725	411.04889443898	404.265742129049	399.889125678206	443.663789343464	-	chr4	36219351	36233928	-	1566	-	-	-
Seb018029	436.406403150048	385.181035200009	335.227432384258	351.541680351596	359.842921630832	354.864756029778	425.133238456781	373.250330414509	356.090148261487	-	chr1	19018344	19036867	-	819	-	-	-
Seb018121	450.920919642924	336.750212954827	295.258760245027	328.326587626511	463.385509713615	366.381568037061	421.482336784033	390.564490798687	324.228516780554	-	chr2	3229091	3244469	-	1194	-	-	-
Seb019679	464.257661853285	135.01429513762	290.484688574273	301.887086840746	361.966479405501	445.482750604777	316.993873182033	516.455321905946	544.618464038937	-	chr20	18430905	18434029	+	1350	-	-	-
Seb013692	305.309582183866	466.802467295713	369.079243182114	385.884672512561	350.158355107925	356.526803999094	432.937348033149	350.819652269813	347.126806364084	-	chr18	16030355	16048491	+	3147	-	-	-
Seb006268	394.860433273177	536.685806271758	356.613645038902	428.669271331524	315.165913313453	311.311216270507	374.986021483088	364.269579482692	278.404843587493	-	chr10	20697304	20700226	+	249	-	-	-
Seb003842	283.037247377407	555.20058890548	602.416533981363	283.401192750582	272.205991349072	236.788043583602	400.468389812244	406.229457540059	304.805021933068	-	chr3	31746648	31751357	+	594	-	-	-
Seb000732	483.070875012338	418.699599780005	360.89004074269	357.76094805326	320.651647314715	340.312331027947	373.333696296626	349.121901947256	336.133222020271	-	chr7	6213138	6223867	-	645	-	-	-
Seb014789	502.86715398411	571.136518716722	399.46692409158	321.030998478714	263.134088475329	291.701406526351	280.635566518889	384.131193965865	317.635269841765	-	chr9	31917141	31923365	-	828	-	-	-
Seb015044	369.959733237429	310.979994846374	385.48600286046	348.469336898825	275.399023505659	382.434310082592	455.582292057437	422.362371390596	377.22835309919	-	chr13	28870691	28876169	-	279	-	-	-
Seb006880	399.859439059232	427.919688082006	350.999888654527	374.150316299348	336.970168548176	327.150239977682	358.651958045216	398.972217844694	349.168130480126	-	chr19	29017522	29029544	+	639	-	-	-
Seb015067	484.80580007104	434.579033568817	335.941009606103	278.74152117026	384.477995317481	336.941311857113	337.552091634123	420.896473431907	302.988450778481	-	chr13	28070563	28079711	-	579	-	-	-
Seb003989	203.22133266432	323.300142436829	563.929569191435	191.604078996117	431.316630920505	524.122362805001	449.213285947961	298.07827856776	329.440610076628	-	chr21	14867799	14871579	+	297	-	-	-
Seb004645	383.172094012682	284.614442739408	360.890951519991	462.039668323933	398.827503629285	425.479077425307	290.540823010767	324.900028834551	383.615801565387	-	chr8	26619852	26629047	+	1104	-	-	-
Seb018706	601.625925548424	231.146336288613	339.547862121831	294.438524198422	323.39222957724	373.028969634831	367.597452165529	418.549282840369	364.496843606462	-	chr1	39381301	39386494	-	1203	-	-	-
Seb003701	490.729334982218	500.71043817253	344.299728187861	337.733730323156	336.528116401067	321.240133505159	280.466591977107	343.996982168306	340.697099446926	-	chr3	38976039	38979227	-	618	-	-	-
Seb008901	365.089053054081	480.116232517587	340.765915997371	378.85291257648	335.924562947603	360.633737693519	353.87131763082	347.00376959265	328.153381886415	-	chr17	13579665	13583311	+	213	-	-	-
Seb019199	388.88626617539	481.224437961446	316.224950659084	366.729466330958	335.029414312148	307.099441990567	403.760873228826	340.948060901894	338.545973760365	-	chr11	1250419	1251432	+	1014	-	-	-
Seb000731	505.402618626047	267.917898668753	345.719787059277	347.597442320253	335.758216602058	529.9159512743	351.07345525165	205.608028995379	384.033625460755	-	chr7	6228916	6248110	+	1260	-	-	-
novel.1228	318.765369302412	363.094689349888	307.404069769597	405.614705505489	346.086193953205	390.500760115861	435.951512675514	307.296459836739	384.591752803751	-	chr21	10864324	10867004	+	503	-	PF00584:SecE/Sec61-gamma subunits of protein translocation complex	-
Seb021259	406.601098751406	364.796994742851	363.782292576381	381.808251098919	357.319816857251	382.361480315318	319.986109704075	326.038402300622	355.663936057811	-	chr21	24018363	24028294	+	435	-	-	-
Seb019175	431.188505116644	411.928909626539	354.576822012778	311.220001632142	325.8248060207	367.478024904395	365.178020874082	338.897707836385	337.604487617515	-	chr14	4378643	4383491	+	453	-	-	-
Seb007888	376.896819023889	444.842325654522	325.291399167124	335.789653896294	327.028649685815	341.298270708902	414.721459661581	368.505211387852	308.639184739111	-	chr1	8070094	8076014	+	690	-	-	-
Seb021675	480.397948236551	459.567432804412	301.178806852669	255.19353409628	336.612979290151	330.872186947005	356.523515478033	390.216841005898	314.656278022884	-	chr22	7440385	7456782	+	681	-	-	-
Seb000873	401.375937809087	284.680988084916	397.178311505638	268.020433521486	320.30954237712	349.109204937174	388.425409810823	449.57235181132	351.192989068583	-	chr7	102012	109677	+	384	-	-	-
Seb013700	792.549060254661	498.263154486115	160.695361071821	412.402801949635	363.145288822583	293.697481210568	235.000485872938	238.80991812204	211.998220719246	-	chr18	15868441	15874902	-	1125	-	-	-
Seb004877	414.226505192593	341.57831476992	361.947742324466	323.78168464651	311.253249848378	370.610826747488	332.398026991003	380.061523504671	360.183339818802	-	chr14	15907549	15912015	-	756	-	-	-
Seb019368	536.823856243472	515.101083758301	240.551943001347	304.94102318733	297.460469998519	257.058970281259	347.511841534601	493.067104350956	203.407376239315	-	chr3	21944411	21949233	-	876	-	-	-
Seb005535	507.116713233885	440.612588631499	217.736880678928	355.495985921872	387.954632391618	344.084879652264	321.622175773484	269.091704614678	351.352807042931	-	chr2	13285665	13311161	+	1599	-	-	-
Seb001612	557.307715710801	523.814754862568	437.219353741509	294.368769352997	271.679480727507	218.578217596969	295.937562377735	418.223581437605	157.100436431875	-	chr15	9645325	9647992	-	423	-	-	-
novel.1964	1038.23250603516	184.336883712596	59.8714141509166	364.231979517056	363.564175863606	287.15188559903	103.097450299215	286.064868301188	473.507078487673	-	chr7	29109330	29112095	-	1039	-	-	-
Seb008629	382.411715470373	357.051105193985	358.746633185028	319.972488356551	318.615154857316	311.973222879041	400.642301266347	393.623738637414	313.066978799224	-	chr24	9208702	9217448	-	729	-	-	-
Seb008529	331.135908011335	363.412117262809	423.296562105853	307.869181188282	326.512211441358	341.399938349864	338.023494657098	370.308627221885	352.41643585036	-	chr24	11794469	11804283	+	900	-	-	-
Seb009371	357.263685398167	519.106346227865	412.765273536128	553.683879457878	315.270457512916	135.804506561722	387.387764014356	238.063783572373	235.011089584618	-	chr19	15547307	15562927	-	546	-	-	-
Seb007979	412.52464516174	491.640593531479	323.222938148944	303.190932620947	244.958154465336	254.387938582459	497.821815895451	380.184689264857	240.782818815734	-	chr9	17951504	17956594	+	669	-	-	-
Seb002565	432.675583982909	609.965345376357	302.944839503213	261.92650471166	272.283565014318	218.24653593142	419.829103857923	369.923768642707	260.547579270837	-	chr20	16764916	16768859	+	261	-	-	-
Seb007271	288.380476806599	592.784220489548	420.39282583305	295.649194010233	222.452744836429	250.581218559048	350.898335920101	375.128716880121	351.106215234633	-	chr16	15905317	15910362	+	465	-	-	-
novel.204	360.5259515826	298.49426121282	288.78731024161	364.749849022692	322.528402143822	377.009111323149	470.246394439549	297.627538756775	364.800546110991	-	chr10	18993113	18998193	-	1555	-	PF00241:Cofilin/tropomyosin-type actin-binding protein	Cofilin_ADF
Seb007548	377.424549455176	292.497435319656	446.524965664685	239.93083656746	244.279111052679	332.481558310142	371.686333047662	413.274794715194	420.211013129099	-	chr19	19818645	19822669	-	645	-	-	-
Seb000211	459.282860642382	332.930780935485	309.575544838575	265.695430933068	343.457319822431	300.030569738697	323.656610913432	427.77678677159	361.727018695591	-	chr8	14340052	14350108	+	1401	-	-	-
Seb001748	300.009617451328	221.578362017642	214.228647384903	314.273659333962	386.151424748604	412.73387496497	276.438841584083	503.65537725169	473.841356304542	-	chr12	10758473	10760566	+	498	-	-	-
Seb019471	436.60399293121	355.960559602337	299.909770610231	363.496696400082	316.813065256098	282.774019386654	331.730419960049	338.991478361015	372.419705335934	-	chr24	2167386	2176341	-	1260	-	-	-
novel.1707	310.735668749137	422.094857368748	343.752683153239	378.400040621362	330.458369643392	327.555240514269	340.973206495201	341.932728632613	301.403900307041	-	chr4	5787689	5792513	-	2522	-	PF01020:Ribosomal L40e family|PF00240:Ubiquitin family	ubiquitin
Seb015394	380.509856138649	360.840805112364	333.550965274076	288.705611505188	277.683855720436	346.778156556746	379.19727986091	404.29106534751	308.834631272158	-	chr16	20691749	20696647	-	600	-	-	-
Seb007678	400.053767244878	345.239113905822	253.472252560838	326.441983788509	341.787399182219	341.432642625978	289.786171522428	405.90911027266	363.714918528544	-	chr4	26576229	26586481	+	429	-	-	-
Seb009502	319.673230831679	305.343317865273	301.378865238864	212.2643579349	265.632835307972	405.923942109053	340.69370317334	466.68590348687	445.442228120747	-	chr16	26280816	26285346	+	576	-	-	-
Seb005477	414.164578183398	476.149755021931	303.720626544194	354.311238255195	263.064863598611	278.297267900478	367.277896184235	322.544578936779	271.305792741888	-	chr2	10070025	10074313	+	426	-	-	-
Seb004830	393.936737164681	396.4427324861	346.445673231762	353.584678909056	371.945110874768	322.46416248009	247.061287259506	289.710419643595	324.654691897306	-	chr14	14289104	14291667	-	429	-	-	-
Seb004355	671.4755526729	280.732630918084	216.965368575231	313.470211891839	285.948334785847	337.028229788505	211.739895858779	364.666615435895	360.536476918363	-	chr5	12924934	12925347	-	414	-	-	-
Seb015401	357.183581432831	248.713228837628	318.995266841789	400.563385135214	309.553468855321	338.787556544212	395.515989420015	278.176552901055	388.0308919645	-	chr16	20846742	20865939	+	768	-	-	-
Seb021671	418.446071517924	380.877240521754	383.876548309866	470.30183851759	395.349646042816	330.603700136236	178.975501915447	129.321465489022	337.094395012177	-	chr22	7503974	7509080	+	564	-	-	-
Seb010618	557.793056896041	424.214872049221	290.717173563667	283.3491312555	275.453056744235	247.583979057485	314.977589880176	345.78515619324	284.627468402777	-	chr12	26959113	26965239	+	1245	-	-	-
Seb018661	518.847998291929	395.664792796856	455.7464827672	190.267805607741	397.312785609482	86.891787276556	309.347853520405	299.325680202447	369.013733796181	-	chr9	26698819	26717890	+	1299	-	-	-
Seb006921	423.502382552299	408.943950400348	215.930139606997	316.664776406377	383.555121948895	366.451413852882	361.149112265931	264.723332786518	277.969694999012	-	chr5	5239267	5253035	+	429	-	-	-
Seb011804	490.896228883623	311.042877047361	264.581077730191	363.784425438467	342.985592898825	335.047986930965	292.06889841253	328.934486685703	285.219116533362	-	chr14	6750803	6755077	-	201	-	-	-
Seb017756	415.654363108983	321.895977010041	321.590038973517	291.704798589622	286.12501759917	312.444128947413	326.394796914224	346.523047094531	386.890349409689	-	chr11	32902068	32907118	-	705	-	-	-
Seb006455	396.55761102831	418.834656722079	295.374511060719	348.761920990312	335.647423069846	293.281578538236	289.850357014869	299.891922372839	312.628631476095	-	chr3	27062863	27071560	-	1599	-	-	-
Seb003255	329.935214409723	169.594693779653	414.79682112229	239.520514706673	260.652409932837	357.951741327564	421.26964383883	338.400642846421	458.579378551371	-	chr13	16839415	16851434	+	1569	-	-	-
Seb003677	410.824350812986	264.888352785965	276.794560260162	321.111470008469	345.615175618939	405.497323234318	284.105935758343	306.712838087749	372.918567218603	-	chr3	39612460	39629767	-	1539	-	-	-
Seb004067	366.302132084667	373.700980430955	294.458367889907	348.591879060671	337.657125464889	311.018570940223	298.801147235533	293.25250829865	353.777098901001	-	chr21	12126196	12132140	-	1626	-	-	-
Seb015709	348.505651854774	362.998974785769	329.726723531721	345.453882171991	292.475673450711	305.338356939039	333.477241364351	341.575177138073	303.71865065919	-	chr22	9448707	9455280	-	882	-	-	-
Seb019677	336.941419123906	106.772592883983	365.09814556435	133.904933547324	202.506888066924	428.408736942261	327.281471303155	750.10158979954	310.328437823587	-	chr20	18450043	18452388	+	1533	-	-	-
Seb017014	499.213659343113	443.267200310435	250.273597197058	379.316186845373	410.654459839405	289.201127209572	208.360516762622	212.334213426733	255.794216497513	-	chr3	23216132	23230523	-	1338	-	-	-
Seb013202	420.787700575532	275.137602652594	226.955881228886	307.08357098669	386.275784515285	320.950788134441	302.965444573693	331.446358015936	371.136414046479	-	chr9	26991935	27004160	-	612	-	-	-
Seb017363	545.313709213128	262.862609908653	264.621839280503	230.322472250177	309.30105786842	298.948831180377	246.150188654107	444.451161968438	334.245423367039	-	chr19	10888791	10892846	-	1128	-	-	-
Seb013297	396.043225221075	368.651639246654	265.173007672472	348.746992705162	350.457728561318	288.088791970111	294.303222157669	318.810061446234	305.30405853307	-	chr13	7023481	7026784	-	834	-	-	-
Seb001310	608.473558007292	145.245776162828	165.642522304571	391.614336830031	223.077706573991	312.107481987469	353.984268195154	297.974751352511	435.495414162722	-	chr15	18183373	18187787	-	1002	-	-	-
Seb001120	259.391204115017	297.283120918727	299.29756661104	313.287574709351	378.968763044612	271.795894701235	332.837242142947	372.291368789375	396.550160411677	-	chr6	21541457	21546312	-	924	-	-	-
Seb013576	390.614557034919	394.141197444967	223.015442341053	407.101428683026	315.918751715331	315.073278011832	271.743929042583	306.307219920378	292.373960789364	-	chr11	10960185	10961464	-	348	-	-	-
Seb009817	454.592911346048	315.605027423712	290.918321169626	285.950445901076	323.747163428423	358.39353354509	253.217537024754	297.371073289177	335.480179229742	-	chr6	9559500	9576610	-	909	-	-	-
Seb015977	313.940088145966	255.01377217082	339.172918948581	354.229104877235	325.952001260939	373.755983593618	283.335382860196	283.656666463988	377.782004473029	-	chr5	16817647	16827210	+	2394	-	-	-
Seb007830	351.20091468843	394.082654509886	298.739036548083	273.385335777053	362.285965567999	260.232139032273	353.190989007727	280.527294462649	331.190958669066	-	chr1	6364611	6377061	+	1071	-	-	-
novel.832	486.026559786809	702.888314528922	180.991685892789	405.210511083157	330.164868489845	226.241557171903	334.288770545416	104.728835106753	129.073334347313	-	chr17	21236213	21238070	+	622	-	PF01023:S-100/ICaBP type calcium binding domain|PF00036:EF hand	efhand
Seb012441	868.099818510267	449.209331190485	111.99368095815	251.600477239739	392.396625285433	233.682071647107	81.134667674154	206.457855519308	267.133617019572	-	chr2	36221761	36225866	+	1371	-	-	-
Seb005990	653.948747011051	701.695074022373	175.994402001735	159.217079542803	188.255621639461	219.108429874831	218.384530702599	331.559421757371	207.933839157857	-	chr10	26606770	26608624	-	624	-	-	-
Seb015170	846.609594134816	793.606834802141	243.018865226608	181.654254163175	223.072342065849	148.785644122653	138.891491623858	135.107168758179	142.027179371317	-	chr7	14199204	14204300	-	1017	-	-	-
Seb006799	294.24530974183	170.898185608805	316.144351665687	340.65999911953	302.960165537976	411.529223213455	265.772302210546	301.939996213493	445.065581081788	-	chr19	24389513	24394398	+	1968	-	-	-
Seb016731	349.894120587263	438.708186022666	324.27315014493	316.737175026353	261.637932488316	281.327760602628	304.76220105847	319.989670448772	251.047090559519	-	chr23	8752637	8755233	+	387	-	-	-
Seb003985	237.725682269748	531.504464916933	411.775428755466	190.578112519374	199.161678271593	224.768480518292	446.568868487687	339.620405037009	264.680263685001	-	chr21	14882744	14886493	+	294	-	-	-
Seb009793	445.467051673599	406.624246386804	301.312632977805	256.687222117233	268.368376497772	266.618404714539	247.913700705359	336.754072544401	305.248292031153	-	chr6	8792795	8800699	-	918	-	-	-
Seb006953	286.33002201391	174.114565615807	523.520985733981	222.241760934605	163.188616631915	450.133480358554	342.672147825271	157.668518068157	513.608538225918	-	chr5	4647594	4650484	+	300	-	-	-
Seb013223	535.332855210498	384.412923406079	264.103260990002	307.166218307153	244.346257135139	309.148179681475	279.075562319267	241.486680486279	267.085476445376	-	chr13	9749888	9753715	-	1359	-	-	-
Seb018817	387.16354445934	329.032210013902	319.735493281999	286.029672903233	279.800628154872	297.568954401661	264.056149348561	306.984209958378	357.33479319032	-	chr5	31073268	31078708	-	798	-	-	-
Seb003841	739.71828780636	398.893503973703	150.276584858831	290.40981280187	256.177332767567	234.485117473936	207.037238323228	272.498063891348	276.092485477123	-	chr3	31753497	31755308	-	1080	-	-	-
Seb012917	212.956391845522	283.077562140761	499.277707366003	165.575825690715	149.078576430993	244.274662346711	381.458359463116	555.070286610787	326.556107039091	-	chr11	16824036	16826587	-	504	-	-	-
Seb010523	451.25233805897	493.272126819947	298.823141006571	271.943491657069	258.708173596225	243.857098821332	256.853020856684	273.668094148941	243.816414646574	-	chr4	22124686	22128913	-	189	-	-	-
Seb018947	295.628134292479	213.304239237546	218.576974552055	224.204325110083	264.934845476259	412.738346863502	315.312557580393	452.048130878632	394.379882408553	-	chr19	2782795	2792601	-	1512	-	-	-
Seb006257	310.657022702478	265.747604966564	315.895723083572	342.300144548903	272.039351623728	318.131855286276	344.162486171955	336.862948739856	278.90276738387	-	chr10	20536755	20541103	-	729	-	-	-
Seb000292	336.514330983277	294.500315561103	310.157363666759	316.449358191135	301.159102589485	316.23477655369	321.697148743647	266.312588061144	319.558771919323	-	chr8	11397496	11401792	-	693	-	-	-
Seb015038	265.373283441184	386.859260247693	310.818778936385	318.56369369125	260.644569391992	279.122717065998	336.529985230555	334.32089630292	272.403934424325	-	chr13	28914946	28917898	+	237	-	-	-
Seb004585	393.460703695405	320.925674363415	288.312898086056	281.105926583585	304.725052926131	287.062737992064	285.792685047167	302.081240719607	295.640590661963	-	chr8	28769043	28781794	+	771	-	-	-
Seb015878	340.093845450444	315.904064197455	311.712569792093	228.965820472532	242.117105941685	277.29001842001	302.469906537559	429.56966821792	305.742140384019	-	chr3	5755592	5761100	-	1080	-	-	-
Seb012158	301.720292390466	307.705677630821	195.556030159865	476.027123509652	286.095050196204	413.109514441617	212.381531906836	298.396515510604	257.545857022037	-	chr22	14293343	14295641	-	207	-	-	-
Seb008113	34.4427024953087	80.5065589960569	744.702296895335	361.012437950109	373.172480185729	301.355596266019	41.3674790858188	297.190164306363	511.934767384399	-	chr4	2372931	2373698	-	480	-	-	-
Seb016420	348.809737982137	341.121340383632	310.724547452924	274.126627870682	253.000418706248	288.332790681534	293.536560737207	321.837808816156	311.515035958622	-	chr1	14106130	14110797	+	726	-	-	-
Seb016746	76.2438201955354	343.172548263944	96.1620828132486	567.941766936041	311.225020821546	444.603585022454	456.63893572812	141.818601080709	285.639657123981	-	chr11	19565135	19566987	+	444	-	-	-
Seb003233	200.373805233622	264.733153471617	298.488397289803	311.928671422799	354.077825886283	320.831273622949	274.240112426142	349.108682723525	343.049362995556	-	chr13	17435613	17437255	+	633	-	-	-
Seb009064	287.352659419492	307.705677630821	344.246496349509	303.489973597164	298.565860076551	303.139016134558	285.04681434928	311.071124785933	275.288521014944	-	chr23	20830121	20842202	+	414	-	-	-
Seb020034	373.411073287951	349.781193528729	236.062606576895	265.879283655118	289.081328439711	285.827353110651	291.211852808301	324.832129142004	296.47048802044	-	chr10	30126351	30159556	+	1101	-	-	-
Seb014939	493.687053615604	384.045614408402	288.093296601788	341.547396803829	317.268726620072	225.151638987342	265.958807517147	123.172859693808	271.851339997646	-	chr11	18018343	18023783	+	1446	-	-	-
Seb012354	598.632442834663	533.563308797065	152.862248075153	300.182172522277	287.051541094705	285.076991613642	224.591617431818	170.014643376059	154.686273671075	-	chr13	12991748	12996485	+	1317	-	-	-
Seb016970	303.621890871919	278.425725607127	430.210211877059	297.138912864189	177.378931121646	294.073651482127	400.862121023551	276.215949278778	241.397260497243	-	chr23	4502608	4504010	-	276	-	-	-
Seb020067	471.036099722448	352.853569500605	232.505242092865	275.662101727305	305.714386065163	299.593755026616	218.918420705824	256.773378752286	286.192356043043	-	chr5	24590648	24597545	+	543	-	-	-
Seb002305	468.372597317038	357.246730145777	230.692060057856	266.276534674053	294.722712969959	295.098378496799	203.735413576005	308.664014116837	273.256343719376	-	chr14	22998689	23006751	-	663	-	-	-
Seb021327	283.42677868359	396.032101819599	258.798643126419	295.514563229718	252.975229496898	273.311042116882	278.252716517839	344.983005639647	312.437223750093	-	chr1	2723280	2727663	+	279	-	-	-
Seb011779	268.486273187854	339.445378776081	276.473762441084	339.596316784004	294.907613056262	270.959105154689	307.244143179687	300.301011023195	277.996058015686	-	chr14	6023822	6029466	+	822	-	-	-
Seb022910	290.196545510763	300.24755284133	319.577251446148	298.478354582754	275.777688779723	317.063307024269	290.291656879546	280.186954994525	296.723193732678	-	chr8	193468	199905	+	633	-	-	-
Seb006092	587.433351341505	269.538816532299	427.199850024264	222.102642461406	192.073946623006	239.681463567542	360.897819770327	176.408833210965	176.49515006944	-	chr10	16267567	16269794	-	900	-	-	-
Seb007355	346.613863206758	300.904743319863	243.279925837897	312.234023284885	298.470495059819	300.965870308998	263.700385075487	260.594493346935	314.828324952262	-	chr16	13656706	13666458	+	720	-	-	-
novel.504	454.317308931221	814.21163079096	173.101738584204	226.770511232343	260.638142725273	211.837972322057	206.393741400615	148.954176591011	144.817880104623	-	chr13	20044236	20046163	-	1316	-	PF06369:Sea anemone cytotoxic protein	-
Seb003415	367.347023256939	356.402559715975	247.886225290001	304.377756280268	289.912806035602	253.992368333398	245.286077306786	284.440816695618	287.000706301928	-	chr18	11613672	11621331	+	1674	-	-	-
Seb022433	390.715101322444	263.142074616908	288.897897401846	305.04887032253	278.668582879223	266.997710191426	251.550496113218	279.401062129137	307.452140031631	-	chr4	348134	351799	+	165	-	-	-
Seb001074	342.228914337285	347.385912519538	300.964856706677	260.954703076981	260.38960278365	267.464504730387	298.727884002823	299.329844617771	250.646567254177	-	chr6	20424763	20429874	-	582	-	-	-
Seb011702	545.946858251939	313.312379811562	215.224174838902	216.44495903036	292.657230368536	283.650974413196	212.175724117836	339.918672150051	208.612301109996	-	chr3	10450909	10456868	-	1749	-	-	-
Seb010773	290.418746870015	308.891394696243	317.312741619091	306.495386265446	278.162414713491	275.553966429646	273.435389275068	300.412930622588	273.020282720396	-	chr11	4344060	4370864	+	528	-	-	-
novel.1800	238.665797908565	324.729380204457	278.774760867406	365.11932195124	275.465448404938	266.594966957305	319.634687259312	301.880731469769	251.821917023327	-	chr5	20470829	20475155	-	626	-	PF01667:Ribosomal protein S27	-
Seb015540	399.450455224623	244.483765509626	357.931131435693	297.55895656346	216.21504363356	277.330915588339	281.488110712372	251.618936375589	296.299750616112	-	chr2	19564683	19569822	-	729	-	-	-
Seb001621	355.047599882735	316.758320725842	116.470201214845	405.902410406602	363.593541933073	381.750169992999	193.668141956413	246.849174346196	234.70604544454	-	chr15	9269787	9272961	-	645	-	-	-
Seb013854	332.231196230695	348.178898027209	240.779742896075	303.652821308266	269.372314865702	219.070956225117	154.813205325884	310.176241658526	434.689936496891	-	chr17	28723028	28729146	+	936	-	-	-
Seb011354	472.178545384342	288.11690082239	235.575987477736	224.860879129005	239.551831904473	280.721992919077	324.705487329818	290.793597556088	252.187979853261	-	chr15	25373452	25381772	+	588	-	-	-
novel.2132	303.247828223564	359.368856342	286.696433175345	369.843177085756	259.644717460336	229.118719281774	301.549665967276	221.988282378326	276.27994233818	-	chr9	18815757	18818894	-	932	-	PF00031:Cystatin domain	-
Seb013068	334.252152522815	314.271485054316	252.024792039722	285.518928978485	306.864450474871	283.160265647629	283.392596412883	289.303615017098	256.943750016419	-	chr11	14037126	14040221	+	576	-	-	-
Seb020570	295.495159053174	508.779888190278	198.839133111257	324.852016894111	280.734463262562	219.351728943866	288.930148938639	283.622082907571	197.997454770657	-	chr17	15864663	15869837	-	402	-	-	-
Seb011839	293.412260450535	300.795006278402	207.684376036218	352.914692859215	325.221005101604	350.018029323976	199.506438753845	261.500078806142	307.384330643622	-	chr14	7771548	7776837	+	477	-	-	-
Seb014086	327.124438119546	269.056833839498	256.354768010453	263.902613475247	302.207648451205	272.892709167425	328.589336120265	290.25130177798	284.235023598406	-	chr17	7950901	7960434	-	1383	-	-	-
Seb000319	304.31967630909	324.732338807624	265.685984362442	303.37179659673	310.50652183544	330.3173111351	231.409545466439	285.356731418218	237.583030373505	-	chr8	10536498	10540757	+	357	-	-	-
Seb009010	276.610740886486	265.783884503079	325.954566479014	259.455952515203	263.207446180508	333.605419209456	277.1482745977	283.520145538303	301.08746337713	-	chr23	18958375	18960784	+	450	-	-	-
Seb016511	436.590108243885	357.20831651888	214.700852373735	238.541808711029	274.41063491537	230.509912712328	231.645584856331	307.56327578078	288.207398234779	-	chr24	3450470	3456196	-	1350	-	-	-
Seb001611	442.623996649931	427.635781677407	273.536534816131	254.033171212976	316.372320186617	271.615131270335	191.773884342967	175.844499004397	213.214656857362	-	chr15	9649834	9653527	+	882	-	-	-
Seb021529	388.09870555466	308.404403758659	265.52276914769	278.640638395122	285.442690603724	272.825568394499	251.653811495551	253.161578670254	255.12195862429	-	chr22	1328100	1345791	+	1344	-	-	-
Seb001692	273.435775718195	288.150218764087	257.416834003938	295.626755546814	231.03764720289	298.270265772941	349.50984931073	284.019887275445	269.50367327559	-	chr12	8462151	8466677	+	270	-	-	-
Seb019005	313.58435335651	420.928188509407	266.488626534198	282.108639754884	231.691315106644	256.336733240206	267.307998888613	260.478594123305	246.328538940437	-	chr13	10509854	10513536	-	318	-	-	-
Seb022886	110.420235293811	183.737605340293	244.537345967281	416.367596117169	491.552185561503	255.835489182499	25.9350049957202	264.212569311225	540.473762857152	-	chr16	1287887	1296980	-	507	-	-	-
novel.1895	303.983061265464	345.346676966269	272.191038075763	281.355807005514	227.28208803144	260.013533810948	298.715011694217	292.750238464132	250.503283115197	-	chr6	30108972	30114526	-	1046	-	PF05405:Mitochondrial ATP synthase B chain precursor (ATP-synt_B)	-
Seb005861	344.381692485142	325.541154512553	275.067522884132	243.042049072903	254.04101770656	257.917148272899	277.641663988683	285.300320084539	265.043456638443	-	chr10	22569237	22574760	+	603	-	-	-
Seb007309	392.415975519743	238.764699684123	243.805368442299	261.368831521683	279.067382040102	278.654059269581	231.879247317165	320.667614665825	280.077654147404	-	chr16	14497048	14536281	-	360	-	-	-
Seb003232	296.746454203385	292.471016299376	204.789571481025	339.409500421593	298.694597230935	274.053246275872	264.523235921525	258.619082787692	290.113302971271	-	chr13	17438126	17448238	-	1371	-	-	-
Seb000696	370.669083997132	265.804291742368	230.14386072786	347.448386813255	258.061403162235	262.38300056398	287.86600273543	197.814437618528	294.185151240202	-	chr7	7409782	7422906	+	720	-	-	-
Seb011442	207.485523198486	319.06274993092	310.696496515673	276.422357616151	154.051180874879	311.102981343236	328.517656605135	308.898334624448	276.951895764279	-	chr10	14002008	14005936	+	207	-	-	-
Seb014131	346.776615319976	196.474225811136	260.181426898255	253.21312040029	308.709523636644	315.604491987081	238.488855258434	252.22814091578	313.92100982104	-	chr1	17560517	17567740	-	1431	-	-	-
Seb001536	449.007738408425	340.857358847731	222.12781991153	214.286438756742	260.246462444211	217.707389350562	212.264870807189	292.24027671973	272.831262862517	-	chr15	11990062	12001637	+	1518	-	-	-
Seb006955	409.507228954297	280.616267472387	371.610448409646	290.38945002769	296.730714861758	222.061651857287	252.106617116335	121.365850448661	231.561632112636	-	chr5	4532070	4536093	+	1281	-	-	-
Seb017201	178.136199413568	98.1460664566948	186.485210044285	239.979366267413	422.334063282425	388.203590000782	217.040912427686	437.078808382781	303.968740325744	-	chr16	4301309	4304398	-	384	-	-	-
Seb010754	293.113057158628	290.700635463776	207.390005116614	221.557817244598	271.344886548252	276.12736706019	330.987494885814	340.374336277985	235.128765105162	-	chr11	4816420	4827822	+	627	-	-	-
Seb013087	431.058953711369	405.710758698691	210.843057321506	237.626999356966	259.378974236064	246.377664101801	262.578469862822	213.526014960478	193.513994019909	-	chr11	13692753	13704444	+	1650	-	-	-
Seb010440	209.46042592979	414.80837412417	307.177116718921	213.78818432341	258.868861902807	191.363398487973	350.568985277132	253.950392955601	258.824505638873	-	chr4	19297414	19299834	+	294	-	-	-
Seb006332	198.316214180894	222.198823084621	213.930203220613	244.735990534862	213.930486516623	295.045474520733	371.11096720703	359.189373570485	328.846741804194	-	chr3	30072786	30075095	-	408	-	-	-
Seb000692	239.279444898962	295.224728384357	311.834100734608	258.694113257212	223.356746148294	247.754358391536	317.28902576414	292.507564398325	253.229003505906	-	chr7	7453037	7457712	+	378	-	-	-
Seb001248	280.418462793664	267.641846253589	264.448420748723	261.170310691566	257.294685306473	284.482704113514	273.3263098564	267.671403898159	282.361543732249	-	chr6	24545556	24551554	-	1356	-	-	-
Seb006598	302.081012277847	214.437122320896	261.694121169592	219.523459188555	180.455611190811	415.211983420279	282.67656013228	217.897260717473	340.51168830363	-	chr2	28069022	28079952	+	1824	-	-	-
Seb012632	315.289207562149	225.780313367122	285.669203699104	202.486173353202	219.59911190208	268.268504920411	189.49768801707	402.264640061738	321.19583621225	-	chr16	23648973	23654616	+	273	-	-	-
Seb017694	213.510659605669	183.383025871062	391.933830474709	249.643933011503	198.921756560384	265.085489659954	285.835553592686	289.827177968956	346.698655414967	-	chr17	29844688	29847963	+	651	-	-	-
Seb000187	41.6374003498843	100.730133131695	484.824389816686	260.652371384711	333.072150869241	260.368117366184	47.9032640758324	257.400310743705	628.980765298044	-	chr8	15362925	15374472	+	2250	-	-	-
Seb011067	279.668892159538	360.08717438819	268.958950824433	273.632320875642	220.432671611628	242.398567070712	288.085548450113	272.746370623026	208.800386668285	-	chr10	4691897	4693638	-	213	-	-	-
Seb016331	297.410002499174	280.33102392063	247.281981163151	311.588769840115	264.379625090623	232.235646599205	298.492466587904	236.719770224942	244.345373375341	-	chr19	7056574	7068001	+	570	-	-	-
novel.848	288.448495832532	178.730521729841	413.551743428711	252.541947792589	168.322362909438	246.995247299572	307.860540502414	226.099412116347	329.80085131236	-	chr17	29485835	29822709	+	9558	-	-	-
Seb005100	297.769482760051	252.015427660973	260.97325439746	258.131468421053	262.51406513156	256.578486224659	303.997051604221	250.46987407762	264.527853544075	-	chr11	25746134	25752819	+	876	-	-	-
Seb006786	334.862869583515	231.795067363621	282.610370711034	234.675266961098	248.855947829927	291.206211512994	232.934558682482	255.416928422105	291.680106551947	-	chr19	24116578	24120710	+	1257	-	-	-
Seb020294	126.664179854171	35.5480942457751	271.971029153812	273.97363834737	340.493338152452	265.265086875171	263.49508741253	191.836344257561	633.924636996567	-	chr7	31726870	31728010	-	279	-	-	-
Seb003396	436.126891441216	233.424081742471	196.825369502862	231.543458850058	281.946437848023	249.756294158601	220.186966172294	246.415207622453	305.857455902989	-	chr18	12105352	12105754	-	282	-	-	-
Seb000760	272.544841614847	360.527894109929	256.966454628737	314.175885306614	209.497379705639	225.066740179277	303.146297871552	249.176782824743	204.837669652484	-	chr7	5384791	5388432	-	216	-	-	-
Seb006237	269.420256206528	237.2856428916	273.781077071904	233.597784928033	235.871269401234	282.068630727879	266.077344946864	309.396680991761	277.104498952292	-	chr10	20067820	20080958	-	1962	-	-	-
Seb000895	329.833976399848	271.416282546909	300.392569320303	235.611693271647	243.627762870419	229.711729783299	291.935075760542	267.594267388002	208.452124958089	-	chr6	14908217	14922920	-	1548	-	-	-
Seb018112	431.740698502413	227.014426114423	364.475435426055	124.767304384339	89.3697617530576	183.212223584534	306.570326729757	418.29260138637	231.089443903667	-	chr2	3048027	3080174	-	855	-	-	-
Seb016778	34.8796782395457	31.3349867796092	333.716588657215	27.4310215298656	482.383704610802	130.998208779113	23.7431210202347	322.548363138938	988.990310135868	-	chr11	20156347	20164983	-	1116	-	-	-
Seb009062	301.671533455044	294.537011895489	220.00949991518	266.044970311748	276.408608598127	241.5872663244	255.825933116754	244.653784501712	272.357813123259	-	chr23	20790751	20796839	+	1638	-	-	-
Seb015333	332.889820698882	306.936817331711	220.13424086621	284.785942164572	271.054440779055	247.985405119777	209.871292157582	224.198578234982	270.496055557993	-	chr16	19471975	19483301	+	1641	-	-	-
Seb002617	335.070175002159	225.371377091772	267.174633277673	261.080949807186	233.376134676317	264.817150291336	275.558419092405	246.09130921424	253.309376655559	-	chr20	15833271	15855601	+	2142	-	-	-
Seb004689	278.733981914773	371.739845728006	162.020721856979	237.999947476727	318.479056817968	251.955951506496	303.43298814758	240.470581875345	191.90317043775	-	chr14	10105634	10118567	-	933	-	-	-
Seb015859	299.855499040913	298.288008604549	268.949128829881	237.084804486348	241.393231038004	233.533850890672	265.351692364488	255.996735026056	243.614646352607	-	chr23	13210311	13215050	+	465	-	-	-
novel.171	303.44853707855	292.049322187368	242.32102834421	275.83359490281	262.80589314715	245.502944199026	216.373338635874	245.358586706185	254.085701858885	-	chr10	8209378	8214660	+	2874	-	PF00076:RNA recognition motif. (a.k.a. RRM, RBD, or RNP domain)	RRM_1
Seb007160	203.559897257543	154.599141755691	250.192056653876	212.675740686399	205.116370711481	295.572536562663	316.530456043773	369.78553306712	315.893519568804	-	chr21	1918968	1945932	-	642	-	-	-
Seb022409	341.442571780808	282.507173464975	233.675096118931	234.989247120076	255.578244841942	222.991025842973	245.104970357738	270.150243411299	233.14969403179	-	chr15	30714046	30719374	-	207	-	-	-
Seb002761	356.44500169958	297.640034532247	277.925739551528	209.596994862939	215.311004771178	224.152515191993	263.199389571994	267.15268635298	203.001332018513	-	chr20	12027979	12034143	+	681	-	-	-
Seb006981	385.483841186213	301.787056312662	281.089715934453	208.984588782747	272.735317535458	215.610154457459	236.013553706226	231.130553427965	179.754549198358	-	chr5	3785444	3789447	+	204	-	-	-
Seb007762	328.485433779559	376.044749929857	154.42737856001	209.335702576392	273.239608023839	206.554757220808	331.647800028764	219.931386120401	205.160791436561	-	chr4	24049716	24057447	-	666	-	-	-
Seb013104	211.794884348151	283.369094130608	246.867288297147	222.895312003751	294.133764877964	237.690006754196	252.50141227435	308.082543446601	241.737703955555	-	chr9	29968412	29971532	-	273	-	-	-
Seb020715	676.432953689224	850.159497076571	82.1886342407132	210.754104920116	126.718318903589	95.3956073900664	39.6473617754565	134.631915752312	78.0379297822345	-	chr19	9299714	9304409	-	603	-	-	-
Seb001682	288.816111818083	323.852146868002	216.118888956241	228.959718785111	225.413556472537	228.010196749405	283.967852678995	274.85795542785	215.048091277185	-	chr12	8246207	8266510	-	855	-	-	-
Seb017463	274.742524254713	306.672136532381	235.780198431739	268.39969871058	265.664161963975	220.431610334798	261.284132046503	243.807056697507	208.095836841493	-	chr12	31117945	31121646	-	717	-	-	-
Seb006150	569.073079143813	242.206977405742	105.031869386565	255.689254231433	213.163650172312	307.780559566898	157.210516846365	262.411557446211	171.220892122115	-	chr10	18110740	18113671	+	795	-	-	-
Seb015691	282.164242237412	259.821676188403	187.099306361648	288.0313859899	269.199750922803	250.717873516348	251.640738443663	268.359071850673	224.742068150062	-	chr22	9937552	9950149	+	669	-	-	-
Seb001752	311.820242451735	231.192096013983	234.792818080144	228.16579344002	236.211810674815	266.624088612795	272.101409371438	265.358732325159	230.863126538903	-	chr12	10877058	10884334	+	1089	-	-	-
Seb014108	529.879978700412	298.603991664511	185.00837560112	187.281032180239	233.86368800122	172.30556827897	134.960898430808	262.479559865012	270.580097329326	-	chr1	18397158	18405838	+	1302	-	-	-
Seb003116	308.993978286339	272.145772096163	229.795377138903	244.275672057367	243.693632732388	244.098945569062	236.990161514665	251.453760950859	242.00973615438	-	chr13	20610806	20627552	+	663	-	-	-
Seb012293	430.506981702956	268.295175361496	256.274695457676	215.531340462677	221.324511682704	194.40447738429	236.447601621088	220.47429579774	224.575975654703	-	chr13	14395189	14404423	+	612	-	-	-
Seb009644	273.981419570962	217.304876473647	164.791442968388	282.410500592956	302.919446832303	284.458924839937	249.481603611852	234.440246511665	257.33282832607	-	chr4	17734930	17761135	-	855	-	-	-
Seb020217	175.064869761843	498.332415419461	146.487029105874	172.338278313779	193.755038470406	168.456092452694	519.021343624891	183.087200061857	206.861652286239	-	chr1	12886996	12890307	-	1485	-	-	-
Seb001283	297.89095661682	196.919339945668	230.668529484537	231.158968224416	239.725417873365	259.268206252845	257.535841938263	287.480298273177	249.75914825131	-	chr6	26114747	26132730	+	582	-	-	-
Seb012361	254.780980820638	268.413121131855	219.328855556541	264.719976839505	251.18318931771	249.15231488116	223.297750436223	250.089096403585	267.636270803484	-	chr13	12814084	12824214	-	687	-	-	-
Seb008961	209.699766612723	182.174144976135	160.474658558807	203.518519186515	310.275482255932	322.969208220073	191.713037879113	333.499236760326	333.518913070078	-	chr17	10669706	10676112	-	813	-	-	-
Seb021364	294.818194198527	242.119788177439	195.113505595678	263.303324980213	251.272935003556	248.940207348732	219.23833747124	241.588896279161	278.862740579899	-	chr22	6935659	6942504	+	1593	-	-	-
Seb002684	306.067362170083	233.625098677944	224.800470856644	234.698016821915	250.771956676728	250.074155754752	220.886180080849	248.945420909399	264.379041563287	-	chr20	14487265	14495481	+	972	-	-	-
Seb019890	310.999063824565	281.800630509958	198.731976703212	275.631683476402	271.799230543482	236.769304663607	197.512622748912	214.142100463328	245.074638344828	-	chr17	26351210	26357425	+	1626	-	-	-
Seb020942	239.833528665448	206.256829774078	208.823789177838	279.804478489379	249.804683482259	311.890547576039	216.687723130767	251.278591773988	261.741387933212	-	chr7	35232261	35235945	-	426	-	-	-
Seb003522	241.686124035276	403.791241403121	219.584966487029	203.808563235803	276.48030030414	244.228266399446	213.247740571712	199.896694856618	220.193852928637	-	chr18	7905770	7911781	+	270	-	-	-
Seb001550	210.624224923537	226.956579653125	237.428498140513	267.743243381782	246.641942574741	276.121319327765	220.711765022149	264.482482015452	270.952303302304	-	chr15	11783384	11789415	+	1221	-	-	-
Seb014409	187.354653222258	272.020817786083	274.384973199556	209.907234765463	151.93329229984	205.936043344688	367.40699694829	315.876037453461	234.116592992738	-	chr19	4786825	4799921	-	1833	-	-	-
Seb006162	416.951730600496	266.776200764383	204.507461543916	231.371896487115	205.596648620872	240.19311496363	211.718388505213	192.451752776297	247.819606160004	-	chr10	18243773	18262256	-	1611	-	-	-
Seb002134	279.082215230317	308.665100634195	241.324157525439	252.935729568043	206.694604819689	231.779876856524	231.581256729461	236.141699967983	225.131374727304	-	chr14	26282436	26285429	+	273	-	-	-
Seb000523	223.36755134021	228.598016219211	190.91194510795	295.453644324508	268.612680891489	261.345641766616	225.771692330539	287.408030727106	228.074268514589	-	chr8	3612628	3618327	+	663	-	-	-
Seb017067	249.743267230764	332.19436477791	226.476485815506	265.837256394526	212.276239442282	219.021146529225	254.91283566375	241.49010651933	198.892095027629	-	chr17	17144072	17147134	+	483	-	-	-
Seb016895	349.329649653962	250.28157558207	168.318016964413	254.578447700527	178.287430551868	261.168424041717	251.953514264535	257.760649667834	223.186471623557	-	chr11	12842557	12862780	-	4494	-	-	-
Seb019503	199.619081617092	163.509080335952	181.537532773443	316.548033631665	311.176613886778	317.296886854142	182.19995933862	247.179951524626	275.454858489878	-	chr23	10558856	10561068	+	195	-	-	-
Seb003300	228.81861479545	237.831580564206	229.777194991172	236.333324497713	248.417551077714	249.699883615111	271.438882549412	262.782411593574	226.594616526744	-	chr13	14958690	14995034	-	1614	-	-	-
Seb015994	335.931209671809	266.098903295487	212.122342348326	242.33066440598	253.369248029665	208.311268576393	236.641700512593	240.896633150273	192.500485515471	-	chr5	17093377	17100013	+	426	-	-	-
Seb016233	273.733196342859	297.343512791437	254.771983173976	219.282642590751	212.867224233416	238.818955302005	240.83966843172	243.043795659003	206.131216204477	-	chr15	28463990	28471225	-	549	-	-	-
Seb009810	304.711033917512	201.302838988873	246.100158592134	294.881478011822	220.986593626217	224.370800970312	235.81461507858	197.07077431921	252.507877746522	-	chr6	9104080	9125872	-	1512	-	-	-
Seb016638	281.287430276035	267.502894306737	235.045048046227	223.162397889595	228.073420559128	205.637754968996	232.693087157531	268.537692281648	235.171835883923	-	chr6	311763	319687	-	510	-	-	-
Seb013258	244.851120710104	237.037933282726	221.725230868328	260.312066196425	214.537430244763	248.525244899928	263.083118858101	249.870868570772	233.592194365748	-	chr13	8709985	8713779	-	468	-	-	-
Seb017400	113.737847086572	121.134879933695	396.746411436862	224.129418080485	252.079474292665	253.113621551871	203.114544098258	258.45421901786	347.677066403943	-	chr23	15053337	15061465	-	393	-	-	-
Seb017200	341.806543590721	275.393459839046	162.487235413254	334.036655172604	269.463733971061	200.779985740871	163.357259402926	202.389323959149	218.887570876908	-	chr16	4327864	4346265	+	1233	-	-	-
Seb006151	280.43681887177	279.728499525698	177.954777518559	187.809938817976	171.02722738058	235.35645599573	291.013247113224	409.950742094162	129.39162277754	-	chr10	18115990	18118691	+	369	-	-	-
Seb000018	489.661608974023	288.939890197453	139.323880632921	233.968540930848	196.745365288774	210.579101342215	144.969644607857	209.266852428022	243.372518012079	-	chr8	21081275	21084766	+	552	-	-	-
Seb015710	174.419316522007	183.221919446663	267.741367936405	230.300875202133	220.194603861765	238.914355914583	323.18206091592	272.70974434059	245.60179768886	-	chr22	9359249	9372104	-	1326	-	-	-
Seb015430	236.424440918904	229.397039239303	204.94974700425	247.899062482629	240.521354897109	284.406038755725	189.159911619403	248.591409303994	271.202731532767	-	chr6	27543666	27549765	-	996	-	-	-
Seb021987	367.635665502402	208.607334956689	161.945938299893	227.337251044216	180.935033210776	271.694667179931	202.6245900967	267.850994563167	261.83190730207	-	chr3	2577686	2578252	-	567	-	-	-
Seb015982	577.179177658185	434.883382684989	143.177552626634	208.63017501192	129.090177301426	157.559368683324	165.796416281055	145.482902065352	186.800015557154	-	chr5	16923277	16934291	+	1317	-	-	-
Seb021096	280.93837869375	351.00451577495	209.102452374157	247.704102542383	207.369105371363	193.468169821913	251.423396915182	208.927115720755	191.422333433999	-	chr16	8857338	8868683	-	855	-	-	-
Seb000579	267.73440301946	251.409559168952	216.687198461331	241.637086391975	217.510394956501	235.146801731183	205.951679079462	267.501943876467	237.054220117846	-	chr7	12031861	12036037	-	642	-	-	-
Seb012249	207.884624114346	247.834583812675	261.386844792749	278.62338660033	209.403644860133	216.947449408019	271.376401880957	262.827135829998	182.255047187554	-	chr15	19192330	19194236	-	324	-	-	-
Seb002689	262.663572468633	268.355196653523	226.84107864305	229.893276960522	221.364211146683	224.092425286726	229.296662223736	249.246191399346	223.647665776214	-	chr20	14415872	14422671	+	360	-	-	-
Seb008122	205.988696928129	161.033754526226	188.400271221843	273.977420110867	281.634242326248	296.005622243663	203.549573916693	213.618536094142	306.356483239708	-	chr4	3202300	3212691	-	2136	-	-	-
Seb019280	329.674108593527	230.612058862542	206.314491675124	201.651877357324	241.129357343565	217.032314356784	240.16372792735	248.238546313777	215.51151337741	-	chr16	9296395	9308243	-	597	-	-	-
Seb002344	320.736277204991	263.830950207323	174.713206681859	234.66399064049	230.545273976686	218.834801526923	238.488855258434	231.484144279716	210.416905790879	-	chr14	22301815	22304329	-	318	-	-	-
Seb017422	324.454958679832	316.649372067149	156.28817043217	222.529070824906	252.996053619658	253.626874986141	218.990383201822	206.125359986208	171.604828306395	-	chr23	15436810	15450079	+	1035	-	-	-
Seb014822	323.026160193128	269.888410704835	217.125302976622	208.349943761419	213.597665748579	215.838804888048	192.969521939836	275.773712537795	204.407855649302	-	chr1	31972609	31977061	+	573	-	-	-
Seb021098	270.492535783562	267.853662806584	226.054823123631	219.760028849157	205.326973443725	201.600613699363	239.874005287986	257.776387576401	224.358241613695	-	chr16	8992942	9001278	-	531	-	-	-
Seb021685	251.230282980224	250.711207873446	210.631478607652	222.777555054356	231.469334167058	231.054826843225	241.347064097902	257.029331291989	216.207248161537	-	chr22	7252325	7263990	+	555	-	-	-
Seb003074	304.658587863365	155.095018598234	124.64705200275	222.199505323586	201.962674974835	263.99380714802	233.984278291181	281.085266794099	319.111450158639	-	chr13	21668461	21672973	+	963	-	-	-
Seb013378	237.544668114313	348.492855554736	178.639987142778	274.491449041657	237.72205601779	195.898613920461	228.640050928753	207.58502927418	190.619256676416	-	chr1	35329995	35332648	-	429	-	-	-
Seb002528	178.337507198547	153.006835973288	157.946999489197	324.825458351848	262.422689334412	294.741584239609	186.357967539132	221.00981475911	319.703205697769	-	chr20	17825536	17827934	+	387	-	-	-
Seb008089	252.701309313023	260.368225414458	243.515469074353	223.548994863797	251.105954402093	242.436422918893	188.795875795502	216.554752761336	216.133561538593	-	chr9	13331667	13334798	+	261	-	-	-
Seb000139	363.832210555712	369.886818501918	164.512202546054	203.288779929347	183.666734422662	213.792524994044	197.038674318134	199.210236426479	196.438160301275	-	chr8	17116519	17119552	-	546	-	-	-
Seb006676	487.519141351587	390.186415210293	194.419768686893	248.576887911081	145.884414272765	164.620244245414	176.265122033808	80.4917357955982	201.796188923325	-	chr2	30551791	30563232	+	1125	-	-	-
Seb009444	237.605404583195	239.850191135678	235.730481488335	237.241396316166	196.005545028038	209.954494292688	244.913844726402	257.136617231341	230.359707306842	-	chr4	10810897	10815058	+	423	-	-	-
Seb008423	155.97932826641	203.620467870091	350.703718322832	234.74437181747	169.049658672761	175.65987253106	385.587741779193	170.932424624366	242.121749412719	-	chr12	5708051	5719510	-	867	-	-	-
Seb010556	302.384846562059	204.126903047443	182.136727627313	227.97778512796	279.026257637099	236.177833720205	228.238190369918	176.870197452433	248.993870762101	-	chr12	25441177	25460529	-	1797	-	-	-
Seb012857	356.967916910773	223.151350334425	173.436033953255	324.500012632242	200.191007085857	228.716097143684	191.106930751292	134.397999722386	249.127277915935	-	chr1	24993316	25006460	+	507	-	-	-
Seb006107	313.830472193401	55.0995460809515	319.176751951862	217.876003584889	193.409520169077	224.451383405034	303.356658812746	158.30634633793	291.84019409632	-	chr10	16473362	16476901	+	456	-	-	-
Seb013833	141.328810274978	245.85809419061	442.469029234583	178.765267543456	128.018962709717	290.870256760886	184.240429085258	117.856939425024	347.624118117045	-	chr17	29485835	29495651	-	1059	-	-	-
Seb010227	349.828003028573	295.80779236405	175.37221385389	269.530212019952	191.26499577673	208.278035262055	238.129906379541	174.399667451437	174.241333861464	-	chr5	21695850	21709842	+	1323	-	-	-
Seb008797	65.4963496870437	104.716550263301	260.54782959406	309.7462423789	224.527132620112	284.79078889132	313.214158026107	289.77561922312	222.979109121677	-	chr7	25037450	25041936	+	402	-	-	-
Seb007514	213.037653382611	298.677051331555	212.225009632423	251.740104247345	182.220539663428	182.472846928623	279.712519285015	245.248979672354	200.686644251416	-	chr19	20768474	20776196	+	519	-	-	-
Seb013546	251.439065010761	272.555907598126	201.442411453668	221.957200421244	239.016552026055	226.243510114436	206.702636234748	220.989690255449	220.602375846872	-	chr17	18539172	18543691	+	231	-	-	-
Seb001739	376.964876232699	299.535310157032	196.043030771829	277.211862910275	151.829137375703	166.244786129415	226.350961782584	80.1690955161805	286.28780541002	-	chr12	10560657	10564623	+	1425	-	-	-
Seb000606	281.164918329051	191.994639027352	124.635598525092	201.4378708864	269.680889388505	284.659020444079	167.905678085912	249.53090820537	278.799146974	-	chr7	10661056	10666806	+	882	-	-	-
Seb000451	169.320108061965	163.442039781202	233.971521031889	261.971591071913	235.602886565664	198.262092120299	308.911574655487	242.481203785973	234.196077646034	-	chr8	5584754	5595895	+	1197	-	-	-
Seb008663	474.078429450313	249.902626669697	64.0660139342559	238.806077939233	250.888654677157	211.297205613466	86.6788456486512	249.770518824359	218.521682556464	-	chr7	29224818	29230972	+	1494	-	-	-
Seb006359	84.1633401976207	468.065172451497	177.801944644684	266.593335053214	312.650539470826	163.571937903052	263.712415751388	144.490545738751	160.654277873273	-	chr3	29586752	29590030	-	1242	-	-	-
Seb007233	176.890916519116	260.396373330719	236.399129827878	221.893964751608	150.725631573453	264.753833469187	299.333910352681	234.878616456526	184.911826301075	-	chr16	17298806	17302395	-	270	-	-	-
Seb021482	334.58625281157	213.663795358356	158.353388320774	231.423580165706	209.35115334665	253.010091297639	212.177812461578	183.280282096662	232.701968995094	-	chr18	18463473	18466047	-	600	-	-	-
Seb012962	445.491228989836	322.738966431046	141.298126369121	193.779574794777	213.74902441448	165.66261576031	143.226094413837	250.989693355418	149.842342002595	-	chr11	16008933	16013985	-	1206	-	-	-
Seb002289	213.446089198828	257.439425065742	217.83108636738	241.674574207418	241.014809898081	238.22333555901	200.393068903667	221.395881717627	193.69561225809	-	chr14	23204876	23210217	+	1311	-	-	-
Seb017220	142.461419568818	309.036584540989	226.070864639083	95.7951660557066	492.63366912631	139.538837220128	277.387284025601	262.636010769497	79.3568369995244	-	chr6	6172373	6178654	+	1656	-	-	-
Seb011058	390.47707811116	185.71420701752	162.798357011536	244.451031477365	201.227670784784	284.229526532261	167.333443487951	141.253531824702	245.4733772937	-	chr10	4584981	4591781	+	735	-	-	-
Seb015848	58.3156867645439	26.1972002038632	381.041899298208	148.743530355839	123.834630313906	376.855937044371	408.494605641717	174.909607999541	321.853343212898	-	chr23	13078376	13081998	-	258	-	-	-
Seb010015	252.758819852239	295.603087455992	197.527333076448	229.422002842734	170.479834280775	188.590466065845	265.375354148127	235.824873000226	179.969273914738	-	chr2	24083068	24087535	-	507	-	-	-
Seb014294	270.8561929284	233.48962084898	210.573602216755	244.244791153216	183.939601358366	194.862978510197	266.054992643822	199.346664642783	208.852915067447	-	chr3	15284714	15307726	-	954	-	-	-
Seb016373	289.396554385951	262.323260958846	173.329677004905	214.876526120541	231.437072422107	211.353423766434	172.724495752951	225.733682627201	227.723924016103	-	chr19	8071293	8086573	-	1323	-	-	-
Seb010254	272.686221690419	374.720384392743	103.880402635185	202.812507895151	260.09256516062	270.294552795031	166.743744240161	206.032577132172	150.257365485418	-	chr5	20816551	20822393	-	1014	-	-	-
Seb000609	291.189662577622	323.57718617021	220.745944431993	226.484874367159	190.319230315136	196.110101572662	205.131044563793	195.232438643297	158.38654363168	-	chr7	10618863	10622981	+	225	-	-	-
Seb019484	246.984085120421	310.121441434151	217.695980349397	254.271158997259	161.973813034159	206.718507622918	225.828929418213	200.52662141604	181.643318215197	-	chr24	1597569	1601754	-	357	-	-	-
Seb019360	352.565068072662	264.826769402368	173.092368525198	176.818517462216	220.807812552291	170.824919481763	263.553231235649	212.739930340408	169.044162343678	-	chr3	21745176	21752381	+	1179	-	-	-
Seb006307	272.139871567871	242.16590623233	234.947907396673	219.981085745129	197.405584635381	187.718002631489	229.358152345008	230.08942480892	189.694028705413	-	chr3	30569995	30571787	+	216	-	-	-
Seb006586	543.848210976705	240.636564519029	138.940446605993	185.430465436831	203.95870024218	175.2940949367	149.616447649887	164.647504719187	200.128656016864	-	chr2	27524688	27535817	-	2973	-	-	-
Seb010868	233.108472754566	199.796590374667	202.456252471437	224.650571535356	223.428163173441	239.403087883956	216.64043361206	212.852962115843	245.941837937391	-	chr9	9661397	9674446	+	1701	-	-	-
Seb012211	301.135726931353	236.315830969414	209.876788843802	189.896715915953	199.205293669094	217.467084017379	199.350973164213	215.444215567688	228.908088420986	-	chr15	20760713	20764926	-	540	-	-	-
Seb006464	251.333626040602	272.894890902597	202.805562964893	206.428488973583	186.160770893675	170.615956393778	270.608082201988	238.948369525463	193.464427806638	-	chr3	26705810	26716697	-	1002	-	-	-
Seb014757	242.442068122965	238.386787845433	264.000157216757	240.236993069633	203.717064232777	215.792705831662	122.29701897455	245.860595371489	219.627073384419	-	chr3	5111820	5116044	-	486	-	-	-
Seb011572	187.309985887715	244.397097727954	203.283234790855	303.250447878091	214.534315363743	186.881390910419	243.943609110755	226.482955272548	181.570660887911	-	chr17	2216656	2229875	-	750	-	-	-
Seb002803	221.393182495481	266.774990071391	183.021423975604	262.601507373807	207.842503450911	180.860435275659	244.480368895027	218.692291165039	205.338460759723	-	chr20	10783151	10788855	+	339	-	-	-
Seb001317	228.183638856102	332.414179080493	227.57233977913	132.409372636186	167.002838680784	229.460586049555	246.142971899998	236.89370410629	175.429695942366	-	chr15	17648087	17654329	-	930	-	-	-
Seb002117	230.99491479511	186.250070579809	214.380582595814	220.85057620262	199.542739112915	235.654295344998	240.549354416534	217.526472805778	227.845376775578	-	chr14	26788628	26790647	+	540	-	-	-
Seb015089	310.815444164787	230.028144246471	216.389648195791	193.066950247596	211.642050249126	203.68120177734	173.708175770668	200.875451715075	232.395937424949	-	chr7	15862741	15880260	+	3906	-	-	-
Seb003381	275.347234339921	185.460990660625	214.020279095653	168.194234096987	223.928796519724	211.387359087861	248.96120300656	256.284220864089	188.163723936025	-	chr18	12511336	12514883	+	900	-	-	-
Seb006724	418.042103376062	291.301476179914	214.087312304986	204.795333801514	355.965705389023	86.4647820924314	171.68613860304	136.266787627549	92.7524838422795	-	chr2	32019046	32020664	+	258	-	-	-
Seb020263	250.465874653716	246.11130582825	218.524072847666	206.695271554672	197.70928553482	201.215511609629	203.765963871551	225.758329753693	220.076954647642	-	chr17	24672234	24687501	+	600	-	-	-
Seb000220	237.428153255643	217.660318680032	205.216341396066	205.048532236051	209.383849923815	244.00233830842	225.90172006232	229.229362036665	196.278220421531	-	chr8	14129126	14134481	+	483	-	-	-
Seb001001	286.88036698619	204.176777748112	223.093292554951	211.292852452505	255.595505478455	206.026484184438	192.434199471655	184.367635761299	203.665561220048	-	chr6	17707239	17713804	+	1173	-	-	-
Seb010427	806.65491637466	195.756919686703	49.1348464783464	233.478503033839	196.254485691505	271.970441221614	86.4424676799281	64.1023863763337	63.1369899987074	-	chr4	19022496	19026275	+	1926	-	-	-
Seb002332	223.120888490429	175.515908214759	173.403590880176	287.402946136166	233.006643248553	254.560131792919	182.273994267242	211.847040744785	223.595951881764	-	chr14	22585210	22590382	-	897	-	-	-
Seb002210	222.031306759107	139.434958937882	314.86999731764	209.358465187304	213.848111374145	256.104231781506	231.8077274396	192.811272485602	183.079748759304	-	chr14	24668215	24691600	+	2391	-	-	-
Seb016766	209.536266658876	198.310348857804	211.589996663195	193.538346537914	211.201148368069	250.570865307817	247.841359386216	237.622296582009	200.477426283823	-	chr11	20044995	20048984	+	306	-	-	-
Seb010635	347.305907027672	226.74961913172	195.943137882304	192.990703041803	210.779375976837	208.862842985686	150.687469449769	184.162801052023	240.4499328184	-	chr12	27812523	27830509	-	2163	-	-	-
Seb021839	317.328217588882	242.342592286782	174.712103081332	226.157855618472	197.997209764158	191.623697828469	209.57749904747	189.674704778723	207.932644801612	-	chr1	37888085	37894871	-	924	-	-	-
Seb011046	139.347367792021	234.635793130253	191.568343544921	276.619289731902	224.008841718026	222.007844586384	280.566553339301	224.15741290971	161.482741653465	-	chr10	4282179	4283493	-	516	-	-	-
Seb009152	979.626553239368	509.251543609938	56.542677995568	66.8044153477948	123.017240014804	65.7517852240346	53.1859108349743	63.7459344571641	34.4066047572844	-	chr7	17668610	17674379	+	909	-	-	-
Seb003680	264.646380011613	249.466816777031	162.480376122237	232.890695972757	199.762550903292	196.707483039606	205.39578065843	239.95233027636	194.573578741392	-	chr3	39586549	39591194	-	786	-	-	-
Seb003054	216.220490322675	326.987306225233	324.05572561897	142.890262838236	192.239178529981	178.077884706111	181.442505430961	221.135718685134	161.935267622761	-	chr13	22612212	22635294	-	3480	-	-	-
Seb006671	217.804062851195	232.325863839414	243.127210992283	147.828368988191	222.888533668772	191.906436767283	224.6562784167	259.348729102767	201.264759810163	-	chr2	30478840	30486757	-	1392	-	-	-
Seb016987	283.70077440748	227.367227135838	182.085655755012	154.764289960954	168.78593215222	278.075647546626	260.05536764175	234.875016011734	151.14240279071	-	chr23	5765126	5783509	+	4164	-	-	-
Seb009565	231.892915489881	230.834638242196	189.159337584542	156.01809980852	202.671092399704	227.558109132713	226.489988970234	258.004249192036	217.542066420161	-	chr16	28173112	28184842	-	894	-	-	-
Seb019474	199.592380295314	420.243363363447	131.682350654092	155.141940200828	157.273680066649	208.50338700591	242.973822055263	302.07603218288	122.401609158655	-	chr24	2125785	2126966	-	504	-	-	-
Seb018030	191.060605320677	304.17527193227	200.300301076364	237.233606927969	158.510557163362	185.837745821303	259.520674990069	246.583093984315	155.044035845911	-	chr1	19039729	19045194	+	228	-	-	-
Seb012552	240.374416175803	214.169354491968	190.069511931639	210.059199862614	220.315426004215	224.873235130931	206.941039492388	215.568038530046	214.216007352513	-	chr5	29352990	29378800	-	861	-	-	-
Seb011000	132.007580000208	192.178798744152	186.344466489534	283.263688104369	358.272154807001	202.04855084276	226.120313146773	162.220852954931	186.43117185662	-	chr22	19396766	19407911	-	768	-	-	-
Seb009536	366.12285096862	405.562068202723	137.131678583229	177.062795796059	215.980670440178	175.187668070322	153.983760502968	137.688658755165	158.199231500554	-	chr16	27317320	27342197	+	1299	-	-	-
Seb002236	210.731686262784	233.941170397575	233.92431790758	161.567135919168	212.897398192625	181.754014501329	235.451264361972	228.101815627107	227.227071818249	-	chr14	24198510	24203352	+	396	-	-	-
Seb002389	267.558242478056	221.574986223323	187.778311582781	211.638354650717	221.97269400648	216.712603102873	190.31262888551	192.749358799102	214.662888703655	-	chr14	21183907	21195604	+	1311	-	-	-
Seb005376	255.418871470362	247.142408444969	157.751302208663	267.642891612313	227.842275653724	173.530610336449	179.421701227702	213.540959390417	200.852500982202	-	chr9	21685800	21699656	-	912	-	-	-
Seb014890	298.445192205053	246.741635941208	199.211592041698	200.552861688466	197.938708502246	200.351426899004	192.652552261138	190.4932704536	194.61582991761	-	chr11	18875913	18891768	+	2535	-	-	-
Seb014938	162.635970865561	231.499722497153	232.515858770586	214.891668267284	283.81411461652	210.763797556629	242.517038297242	126.823347514588	214.072633851084	-	chr11	18026429	18028339	+	675	-	-	-
Seb002175	168.363031142796	258.316151519299	235.746967578482	252.657098099212	179.608058808039	177.513887520256	266.827455275019	231.869418899545	148.50538219063	-	chr14	25646119	25648506	-	279	-	-	-
Seb013956	355.302430246878	264.833302131025	152.69313656018	174.178572290865	225.326473777358	181.41114709046	172.807076297648	209.36760681051	177.558547335265	-	chr8	24107425	24110628	+	372	-	-	-
Seb008855	265.264333293075	202.533225299726	193.294159936845	194.159819714292	187.091338657466	211.546695681993	214.57093761568	242.170036860594	199.27294388116	-	chr17	14849731	14861676	+	2307	-	-	-
Seb015311	186.146093565023	203.45099598672	245.791816805355	283.556182136944	173.042957696527	191.275881466341	191.108743690721	213.125152604482	217.168250361709	-	chr12	507734	578847	+	867	-	-	-
Seb005588	204.914843769856	208.153840750261	213.079486623011	237.196996803443	195.943321045489	215.258636927597	207.590649414677	223.495610221635	197.770637210518	-	chr2	15272083	15279690	+	540	-	-	-
Seb007899	244.088679007039	214.983194096562	206.728592419127	194.146027696323	207.345190530113	219.481311240792	199.374108061326	201.051213721301	214.772971347306	-	chr1	8320304	8327082	+	1818	-	-	-
Seb000593	226.856234991085	144.034869755276	258.834929939626	225.900968662748	176.43168683844	234.626004322249	216.188873696221	191.907865678369	224.561448113569	-	chr7	11091578	11094088	+	2130	-	-	-
Seb009394	228.350284314423	260.724663701894	150.289639333474	290.107381338395	302.60053386137	212.866623263856	140.758908042484	144.626345123844	166.753318620835	-	chr4	13256584	13265949	+	552	-	-	-
Seb009821	174.61759313677	251.942933869209	226.665507022209	159.043068088794	185.995353102784	139.50868156391	332.922107443492	236.318550275409	183.9391749646	-	chr6	9686284	9693272	+	531	-	-	-
Seb019615	417.115921532315	333.231517732607	194.781603357307	122.74018282792	141.216212824602	134.385583984522	172.020451612977	217.251603789223	157.323662629834	-	chr3	17971037	17987400	-	4518	-	-	-
Seb016036	155.47053209688	224.415859558875	211.537562789856	255.548679771855	231.255580718691	198.668896059224	234.853831933704	183.986948146838	192.110037211772	-	chr5	18461115	18470846	+	768	-	-	-
Seb001929	250.223845496229	198.95057597276	187.658073000538	218.838813967641	215.00568033272	203.918375746847	199.264163581241	215.003266976093	198.94587126544	-	chr12	15823486	15831070	+	1836	-	-	-
Seb009577	295.878207962041	274.792411074484	209.540560923144	175.59700372843	206.012776025013	182.973642862846	188.414799245429	178.824635433369	171.630379377814	-	chr16	28305450	28312818	-	651	-	-	-
Seb000872	165.312294654272	194.205936331701	241.559998803614	191.802034135846	165.847099867584	222.855468988357	240.806008835756	251.174542667663	206.757481342342	-	chr7	136304	141089	+	345	-	-	-
Seb013032	149.781784677397	129.962783656131	325.394426597713	224.956302927202	163.233982741374	221.416091432499	198.768730605114	206.42858893129	259.627951279504	-	chr11	14543355	14545831	+	723	-	-	-
Seb007981	201.993928589404	222.558950836784	172.407670325924	206.836435887771	183.045066992222	201.035109051243	249.811269153666	245.461382654818	193.754933612868	-	chr9	17926642	17938046	-	1326	-	-	-
Seb014512	192.863325504425	148.99743384675	231.809721790351	197.699083298351	161.607908336039	267.361397502906	186.426194179714	257.647973917855	229.161602765313	-	chr22	4657368	4664652	-	1494	-	-	-
Seb008319	190.592732352412	275.945694194033	203.58612407473	210.713589893339	185.348082801283	191.440994497335	215.425390720179	227.524693332736	172.31480533355	-	chr15	3757121	3760910	-	369	-	-	-
Seb022928	299.015454604433	208.897424368088	171.472374266921	209.184619214264	192.548829360951	213.481465525746	195.912007434444	180.574696517744	200.658889548828	-	chr1	590768	616796	-	741	-	-	-
Seb008236	364.428321659715	207.703128716879	164.678593631883	176.543902951594	237.65061180031	192.376383446999	146.874624638572	160.269934411499	221.125518536789	-	chr4	7394233	7409366	+	1956	-	-	-
Seb003213	187.916937115846	204.427301401791	193.527565638334	242.666353500595	207.681306260771	222.339310195781	200.856761351352	199.395281742429	208.177747474466	-	chr13	17701522	17706789	+	897	-	-	-
Seb010201	290.305165552751	354.604744889733	170.868821473747	195.099989815277	188.763150015245	147.142822026127	171.098276308275	198.696441776147	148.185625594688	-	chr5	23047447	23056572	+	687	-	-	-
Seb015550	198.461450118044	225.335419635719	151.990932157984	240.231798980878	250.117828561316	205.423294764943	200.715657145995	186.294853220709	201.135319403964	-	chr2	20202690	20214980	-	2232	-	-	-
Seb014908	196.209430646025	188.871180918289	208.90756387009	207.686366758332	197.898527504621	203.342526648692	231.933142459087	213.963059666897	207.100033814473	-	chr11	18660126	18665653	+	1263	-	-	-
Seb005175	185.77185207062	216.02658614431	194.040226232063	216.754493194346	203.778665647833	183.854605506208	225.386065364254	201.041442911682	227.128172328629	-	chr11	28162605	28171424	+	1899	-	-	-
Seb008922	460.138537946901	524.057904947716	133.140721964267	94.7993024509782	182.99184353502	128.720916090164	106.04410628529	112.084932473175	110.582737502219	-	chr17	13064800	13068120	+	315	-	-	-
Seb010247	210.308700140217	88.5761024469196	173.827273747902	184.701972927371	186.097572422225	310.205277704955	207.234791691571	273.528855063112	217.539334903723	-	chr5	21269188	21270246	-	282	-	-	-
Seb022559	255.274060199695	220.398184323806	335.576789365668	209.086881777746	139.345118566151	186.380707680929	123.486631778246	207.490809489651	174.034660048071	-	chr22	385652	385957	+	306	-	-	-
Seb002362	228.479756976541	235.462203231322	157.931139897084	163.9798659641	162.357031834713	253.457108199761	225.903454995303	220.312011878646	202.753313294337	-	chr14	21864191	21872058	+	951	-	-	-
Seb008231	732.255116124852	218.021815011835	32.6228744800409	103.240551163098	154.014984638771	129.878739163605	61.5669839237102	235.404660390359	177.004412676358	-	chr4	7221267	7226369	-	1824	-	-	-
Seb013479	263.564035278968	281.859987359638	156.767346442614	150.084282262382	169.754907974035	190.094566800771	188.550414216063	219.298432886819	219.868788190041	-	chr17	20954210	20960118	-	765	-	-	-
Seb020124	200.418279799984	153.969101947793	220.075034466176	194.190199830183	168.3503683174	195.346776249946	281.870715911398	217.129168551154	207.822423566916	-	chr13	814900	826838	+	1305	-	-	-
Seb005696	272.385929317933	231.247602680111	168.293660201799	212.507870294039	203.876848526381	228.063683456364	148.090005990298	175.858484715632	195.767627539615	-	chr20	21911176	21917982	-	474	-	-	-
Seb019115	209.762395675449	353.441201063218	241.457121749707	226.119428825622	166.204472329827	164.033910268285	80.6163022767616	261.059116417225	127.620565656069	-	chr9	33603529	33606947	+	201	-	-	-
Seb005246	183.053725269869	198.819587801819	160.440078771258	235.066550229574	217.039461916007	205.785791206956	221.017003607422	206.059429283251	200.552273028567	-	chr11	31051868	31083149	+	1338	-	-	-
Seb007938	240.494263063954	221.060040733187	164.685622092682	200.615915921621	199.344957098677	202.013117689871	213.445994889582	201.406248593612	183.958933824111	-	chr1	10439075	10458014	-	1887	-	-	-
Seb000776	198.595818059898	203.131967118715	164.461113783181	201.946170772017	206.106078912705	211.206325094923	195.351564999998	214.981065263425	229.633866604625	-	chr7	4337908	4343874	+	651	-	-	-
Seb009724	154.222122595448	201.191370875108	155.336729603739	264.529685067149	195.321362776485	236.013454560291	190.872570560575	213.24763832437	214.636496147648	-	chr4	15173777	15177182	+	612	-	-	-
novel.1582	220.692146212247	261.254310329409	205.566014824018	226.457902418273	159.4429722055	179.671619777361	221.590318657775	181.666320261914	157.373497489699	-	chr3	29229634	29231918	+	392	-	PF14960:ATP synthase regulation	-
Seb003191	33.0980924879844	626.943483785961	386.717641895811	132.961540769783	394.674367063807	57.5109114954418	68.3537483222243	12.1558800926322	95.5147993731323	-	chr13	18079992	18080670	-	444	-	-	-
Seb005818	193.240003860456	358.205245075489	188.988090673819	195.189036540862	153.659567878413	169.553019020051	255.957890356906	191.631004527471	100.371700653789	-	chr10	21272842	21282266	+	789	-	-	-
Seb013387	258.758907783139	102.169080795067	114.752475225706	192.759968213178	194.133148587162	281.309633813929	134.826385907455	255.216942968101	270.027614831001	-	chr1	35561567	35570081	+	1290	-	-	-
Seb020275	212.914294655228	256.922800685742	171.297483214857	178.175244557101	208.670518706772	176.27222115616	186.087423175772	201.491615294304	205.695752778936	-	chr1	38526004	38548439	-	1410	-	-	-
Seb019084	335.955249116714	253.248862204048	120.833490907663	158.289677431952	203.25738245384	164.939629419948	125.259876308475	240.241698513655	193.434255301327	-	chr21	7991050	8005390	+	615	-	-	-
Seb006271	219.41609997253	202.283265064315	202.855806255047	188.76280507276	171.311344493319	183.972006560586	224.90222437885	213.588249298852	187.095480366983	-	chr10	20717919	20727106	+	657	-	-	-
Seb019110	184.364500392254	357.595673806258	247.512839241057	140.11217657849	119.342506653274	159.182477848826	204.865223915312	187.946348968451	192.47622099448	-	chr9	33711119	33715407	-	483	-	-	-
Seb007237	332.873752679908	147.947602732337	141.851545478072	183.050622629606	204.566209244696	231.038497965678	132.64213528384	197.744696945482	219.660971682518	-	chr16	17252556	17265101	+	1881	-	-	-
Seb009919	195.357550661222	177.338909423507	293.347099714441	214.938041091683	124.011200604278	173.817776831095	268.035438625171	199.480243409	143.147258636522	-	chr6	12010109	12012434	-	360	-	-	-
Seb021085	419.71426256386	338.343697930196	179.538989025821	108.597583670258	127.540604480979	107.691621592982	155.406869762027	205.676021068459	145.873439326886	-	chr21	25357429	25362847	-	441	-	-	-
Seb017261	187.414551946741	241.17134652444	192.576008706759	203.784577292148	161.694547839272	191.906436767283	218.463799134796	212.82105012752	177.040431079222	-	chr6	7288403	7291298	+	435	-	-	-
Seb000521	232.67959019053	217.24186464707	147.624350760423	171.301213331754	195.448401061218	216.27192441585	191.5294297384	210.724432494685	199.555992774804	-	chr8	3649392	3726696	+	2700	-	-	-
Seb007897	245.437211935951	217.944203148315	179.249110831679	187.940634669624	180.402983828233	181.844992471937	203.063744119187	195.306165329639	188.572524035781	-	chr1	8287616	8295423	-	1437	-	-	-
Seb019120	237.344845131694	185.86913544641	217.082858847022	169.863655775369	176.146521674647	167.893942284385	188.823864402426	194.399535748061	241.788153563337	-	chr10	1655055	1666887	+	300	-	-	-
Seb010957	195.230777429125	234.476221862471	137.681192573612	220.270915897626	234.744656571244	180.968400912078	162.654738182425	214.864804857959	197.479546629384	-	chr22	21335556	21338283	-	621	-	-	-
Seb009031	159.678595008996	181.596852323857	191.898131082388	254.643205334282	249.116818864191	163.131912414955	221.140080731747	160.22125288761	192.386710239388	-	chr23	19607736	19617254	+	888	-	-	-
Seb010386	280.678305455515	232.98582724988	174.595668068687	164.796882971121	171.0564567557	172.863494581195	193.331837367912	222.198253687	161.164690374237	-	chr12	21228073	21239598	+	642	-	-	-
Seb020379	461.444960799743	309.818996482118	307.622761122336	53.4341408421513	131.296954504962	15.0575937939697	275.699343740087	102.030604666399	117.091501294098	-	chr23	6276409	6280221	-	396	-	-	-
Seb010876	194.646893546529	171.59635617405	181.410875215488	194.204900892423	210.77640679109	194.066764189402	192.880625564547	212.479797736257	219.364252224802	-	chr9	10330496	10349768	-	1674	-	-	-
Seb002366	313.492092513744	267.702418502345	141.659699131636	246.136006773869	163.608641892423	165.427775793625	175.579121436143	121.52104974591	174.416723715985	-	chr14	21810114	21811692	-	483	-	-	-
Seb015879	233.405677662991	219.437843651371	167.788394682834	216.861149397663	196.214600716012	187.183084651265	197.600313240936	176.99186523763	173.096973302122	-	chr3	5764104	5777541	-	612	-	-	-
novel.584	163.793698153531	135.274089747369	313.409879246422	89.9312624629505	152.560663404181	187.992865036218	163.841729145493	303.851880266463	257.472073323988	-	chr14	10985548	11025513	-	1796	-	-	-
Seb006141	190.321195895193	315.681439768845	202.834493158836	211.61816843581	170.532656563804	146.678678369493	218.345830626274	142.085662082744	166.855389344089	-	chr10	17714742	17754333	-	660	-	-	-
Seb003252	125.880366860023	103.286962725224	250.904897087945	190.502554428269	211.828656024511	215.795033943711	183.577765281765	205.874788217585	271.042891110391	-	chr13	16868798	16876281	+	1116	-	-	-
novel.1664	197.57174450747	190.719841622366	129.804704693776	213.514610355977	245.173110209403	214.297657029161	197.102307934646	179.432656834597	190.886940121948	-	chr4	17729460	17733640	+	2718	-	PF01667:Ribosomal protein S27	-
Seb010758	239.991480146392	173.827817740666	167.448742062018	192.536399766386	272.379040294621	183.770778195001	174.253543666531	201.284866348678	152.53999464094	-	chr11	4776842	4783497	-	702	-	-	-
Seb008668	452.955177070514	287.703569753228	46.0010129136413	160.511219548836	191.261530799769	119.712048684755	141.311259829136	143.322158576443	213.785501195192	-	chr7	29097434	29107795	-	477	-	-	-
Seb017672	138.630704464215	220.251545478614	241.856421365579	157.320500979262	207.92297107304	214.512634546794	112.803075167226	191.667414753988	270.896016437359	-	chr17	30239418	30243321	-	501	-	-	-
Seb011030	239.889529645055	226.122812488061	182.140438230756	192.41710903429	175.909871623136	173.858267839617	187.441055389507	192.757527183167	179.11521732612	-	chr22	18234467	18243884	-	462	-	-	-
Seb015020	130.886319182643	134.415682785136	252.612787335124	177.298765287422	150.575655820644	235.740901113224	219.232779042199	250.611226699871	196.530806957541	-	chr13	29505139	29516898	-	405	-	-	-
Seb011580	246.323031073151	247.182685890935	160.072336269459	186.397016824553	193.714775093587	174.036997681919	188.044477115302	187.53329250546	161.897477230198	-	chr17	1663602	1687537	+	576	-	-	-
Seb011441	67.6737783906109	158.845538251392	269.436418110286	211.850174980487	144.326328337025	224.750746160071	298.617633534619	134.81208686065	231.355197399062	-	chr10	14019633	14041065	+	888	-	-	-
Seb011578	180.627159653814	224.214603099976	206.823567624905	195.398219174258	190.89770821883	182.209538347197	184.566192576784	193.082034804688	182.09633051324	-	chr17	1778947	1791202	+	231	-	-	-
Seb017568	166.144692480116	167.955429772963	212.613055991251	182.494563191052	207.624451377512	162.581903956998	237.027014639512	218.283419147675	184.069677449997	-	chr3	12870577	12877403	-	318	-	-	-
Seb019680	548.329443605503	165.162589980926	94.1292894170698	166.188609441709	188.238316744906	163.749856274735	225.299804341048	68.2286288347415	119.395653361643	-	chr20	18420096	18422743	+	1080	-	-	-
novel.1459	46.0326582531144	41.3608141185095	479.458988403264	125.288782457311	376.158673084741	96.940495923419	228.510847524329	92.0783988119067	250.030109959097	-	chr23	15557876	15559947	-	762	-	-	-
Seb019114	267.491519724321	280.935435780586	184.403778964404	154.240046372251	204.982387613104	196.799505004708	142.580696107502	165.908048759103	135.565042070803	-	chr9	33633230	33637490	+	483	-	-	-
Seb014776	261.587509200954	178.417577785938	167.970060313167	206.094081009779	167.758592071093	171.256720542104	225.370078765359	177.289330557358	175.985048479644	-	chr9	32333981	32338921	+	315	-	-	-
Seb008884	281.206851948488	194.101607521562	204.091378614706	219.181621364752	177.804307344963	150.423756968073	196.330941570459	109.758713744678	196.808490895312	-	chr17	14296252	14302511	+	894	-	-	-
Seb018360	296.035683766506	214.782943958868	169.709833356104	150.327700497615	202.725186377147	165.02536065424	182.449414607671	169.975851995914	174.474238038528	-	chr18	28739632	28742506	-	471	-	-	-
Seb008579	173.367798967009	258.236521886586	169.319154877581	201.205498925354	168.015338783615	166.874634956876	225.727336458057	196.95187769944	163.602166105482	-	chr24	10707379	10722019	+	5982	-	-	-
Seb007412	282.52320295866	202.754161286151	206.5590873594	151.129322747936	208.755069593714	173.561187070573	153.992651533657	169.788031190326	173.466223859222	-	chr16	12527846	12534623	+	483	-	-	-
Seb000355	360.85946339769	248.793898480118	142.581641516716	206.537425594697	154.475025393688	172.611958058092	116.547429857311	128.494848367591	189.053676816513	-	chr8	9011674	9020238	+	1053	-	-	-
Seb019292	279.263319847598	230.03141529264	170.193050852463	178.693790418944	172.788834711905	171.76990006315	148.630407417753	193.430057471246	173.822661305508	-	chr13	32602661	32612385	-	1449	-	-	-
Seb004350	266.332008455142	192.72397689742	147.856253419741	177.800195014669	234.730342872673	184.597026471611	144.786739210012	195.935327428057	172.859121054369	-	chr5	12606010	12648964	-	738	-	-	-
Seb006926	463.777008879498	337.321629103967	162.727236548139	109.897892250045	70.1997160998453	54.4338549805533	100.702674017784	166.819526599094	250.00726995794	-	chr5	5153037	5160629	-	732	-	-	-
Seb002234	311.372776751117	196.928161367527	137.197098189438	197.045923977077	237.065250066841	164.307425939812	160.480008348995	169.463171430028	140.490125875199	-	chr14	24249499	24264348	+	1803	-	-	-
Seb008924	131.210295220224	181.739077085985	194.624615395974	197.77488563416	174.030852487544	196.001503777897	229.447969376079	215.057399241811	192.147817954081	-	chr17	12985870	12990521	-	534	-	-	-
novel.1952	252.868655340591	223.593808201632	205.627672690453	245.108847806393	125.966381217265	147.103448679777	205.968224067184	134.02679393479	170.417152105295	-	chr7	14583574	14589093	-	2207	-	PF01122:Eukaryotic cobalamin-binding protein|PF14478:Domain of unknown function (DUF4430)	-
Seb006336	285.484350800701	222.445470066006	133.462904239714	156.34053499317	225.903991651338	148.120926430259	180.792819585938	216.286938325569	140.236932242971	-	chr3	30033524	30039263	+	933	-	-	-
Seb014924	513.906989612543	464.500161975884	39.4370658028823	111.16101079611	306.945567168097	84.5405537536545	89.7519270106522	37.1602830182174	60.3906329265779	-	chr11	18326375	18334362	-	936	-	-	-
Seb001818	260.692718240017	204.797983622697	172.945680077296	188.119090980639	159.874152494827	177.541824864846	209.230385981934	156.400654772076	177.260302454134	-	chr12	12649579	12657428	-	405	-	-	-
Seb012320	235.232871611032	205.175486908048	180.719796139329	168.822147205748	166.898692484521	167.582161518769	209.997073620138	200.234358192524	171.64229170165	-	chr13	14009098	14016262	-	666	-	-	-
Seb019123	253.758438916169	164.622814084574	176.817772887468	171.820348067239	189.681589898565	207.377230831403	146.438324523052	179.209333984687	216.410185427484	-	chr10	1485193	1504342	-	1848	-	-	-
Seb021555	257.801526142266	243.432097977009	141.326966977356	175.826466374144	194.582402456877	178.425032204188	169.712734711051	179.610149091466	163.952206522326	-	chr14	31969191	31985790	-	909	-	-	-
Seb017032	203.632073783218	242.504188397125	149.769400877748	282.335301418254	159.456652426195	195.789894299867	210.116730072343	166.805687937786	92.8522758723386	-	chr3	22093207	22104035	-	555	-	-	-
Seb020221	249.515803297576	168.432955856178	127.269884686068	246.069959711271	259.816846027281	202.564261775719	187.94793909596	132.826093292884	125.984719800411	-	chr1	12953600	12957946	+	1254	-	-	-
novel.1576	252.958551506269	303.248288135593	157.762349610211	119.971672974633	143.754088955805	159.863883359596	209.723061721532	201.075602291762	149.926723019319	-	chr3	27195099	27209207	+	2607	-	PF00648:Calpain family cysteine protease|PF13833:EF-hand domain pair|PF01067:Calpain large subunit, domain III	Peptidase_C2
Seb012811	216.947277907985	215.649685431018	172.566413235021	176.711290540644	170.835261254171	160.964377262439	186.105558177059	221.00766851703	174.596752601598	-	chr1	23932490	23940250	+	1083	-	-	-
Seb013752	205.209367440384	184.824655835515	182.028330810522	190.892677712715	200.511616561462	186.359866720661	170.551236364762	179.263418588274	194.87474797678	-	chr21	18777676	18788342	+	1584	-	-	-
Seb015533	192.395237849512	210.303113824341	175.408392831056	201.851284716601	185.828334036197	184.269895316717	176.090699417468	177.900083820202	188.133877566409	-	chr2	19311993	19320629	-	1128	-	-	-
Seb023091	212.672925990968	180.011374541362	194.966051169142	161.047854395166	172.858158101374	151.593631938046	210.674400006766	207.580650951619	198.782755066885	-	chr8	6781	24313	-	1317	-	-	-
Seb004397	257.891216711162	152.733326439712	148.808843658741	178.611911609415	142.395424953816	210.679041620345	213.02565974537	187.864078273016	195.522434613095	-	chr5	15217024	15236316	+	1545	-	-	-
Seb001560	90.2011993664477	209.575764520092	255.699258178797	54.7947276694739	80.9215944956945	262.951874743179	38.9887039911223	229.71999207313	463.040604414884	-	chr15	11647221	11662059	+	930	-	-	-
Seb007225	269.638585983608	395.780399627227	108.53259845537	135.691657866037	174.032525217768	156.80738505997	139.437892649425	172.949836481339	131.323028770109	-	chr16	17461803	17477072	+	1224	-	-	-
Seb017613	206.881841140882	131.772459410529	167.049804620115	205.33525297415	152.595459140947	289.105800844219	145.659715844606	154.357458636577	230.705037203222	-	chr1	22092962	22119324	-	693	-	-	-
Seb002490	174.396912305287	204.226409792709	251.872541150307	164.579778670679	155.479579964393	172.067686684475	209.252042879992	180.095607158557	170.354681875291	-	chr14	18460901	18464001	-	159	-	-	-
Seb017212	177.857138595972	158.337812786661	164.428133537285	192.832905218196	181.348860630466	234.796542325437	187.401673707141	166.058996020811	214.908994155032	-	chr6	5946992	5958751	+	1533	-	-	-
Seb004533	130.32672420864	182.180990745772	189.978209175817	187.493760469797	174.755837421324	170.298433340426	240.929475166216	213.399817552109	187.71352063897	-	chr8	30036595	30039334	-	594	-	-	-
Seb010798	246.853267278726	206.216882444842	169.464781855401	176.491825744199	175.814795645128	175.178514918319	152.641409517198	189.379531179487	179.5082077651	-	chr11	3669291	3679880	-	1062	-	-	-
Seb017140	188.614799379072	192.301788802368	222.294391617209	164.240536773855	170.018271382395	159.61365757612	185.590362453817	196.661759504586	190.946510287502	-	chr13	26057779	26063003	-	672	-	-	-
Seb019130	214.575220163174	190.455198675774	196.44729474689	159.259033977465	181.944447936666	210.026861201535	158.678052948218	165.596239261903	191.114197904277	-	chr10	1303580	1307350	+	660	-	-	-
Seb016235	355.212217807929	189.671812714722	200.857871041029	225.148812049083	93.9117037049465	118.903183490939	157.113060805104	85.8832891030988	241.004955131834	-	chr15	28427782	28438644	+	1908	-	-	-
Seb017078	32.2528099982673	84.137109471844	377.211597375293	245.866642437685	209.253878570666	185.239577783771	60.7206359556421	200.455065512642	270.047496665084	-	chr17	16979477	16982269	-	537	-	-	-
Seb004633	261.870442452103	201.300088687082	168.821451333314	170.616995432123	165.666612230692	175.450213858615	177.091549263706	186.067363765909	157.602142130389	-	chr8	27245728	27255955	+	477	-	-	-
Seb022434	244.622945778541	185.096310644235	182.959309822031	156.101767329227	193.264208733939	176.439569632869	168.754447106811	152.194074493107	203.460975020932	-	chr4	351894	353168	+	231	-	-	-
Seb018905	233.953691214154	202.989165024927	168.19855339271	172.282734818807	168.402868409329	174.102221368447	180.029086810734	190.067651211417	171.434023632293	-	chr15	22171306	22178769	+	633	-	-	-
Seb013033	162.344941543667	183.042559862144	264.273457109639	180.912963663643	186.510100389969	169.035376951726	206.91946910791	177.662422653287	130.335279087725	-	chr11	14534508	14539616	+	354	-	-	-
Seb022204	237.65735024737	340.498205021255	154.809829255793	156.508282348313	181.978353938198	103.659645697434	195.679806976493	160.503177538881	126.854211146654	-	chr16	1669087	1681683	+	1254	-	-	-
Seb005834	203.880612572963	149.569366113762	186.526350467981	184.760033828624	168.826551277911	222.503542538874	169.599214487164	143.964061968853	226.897110999675	-	chr10	21495699	21500993	+	390	-	-	-
Seb017291	189.8042873915	177.498031950123	164.80842922197	187.626081804938	188.255907513269	188.441942918759	179.692012542174	181.624199621927	198.56322347293	-	chr3	20092189	20101492	-	2043	-	-	-
Seb020045	227.923987002267	245.231782557474	170.002355709783	203.387288985977	144.293572879021	144.912186835752	221.364436579632	193.210009641344	105.343162822322	-	chr10	29909400	29911986	-	213	-	-	-
Seb022609	185.809786259576	185.82592011615	241.791907706105	189.651212727956	141.330091765099	170.791669400113	130.648422373469	202.836352133921	205.916009410325	-	chr22	290159	290464	-	306	-	-	-
novel.1946	193.898745597826	177.017786115217	182.813980075445	159.703128938517	153.31475587211	169.644268179271	222.598089357064	215.167450506278	180.280346619145	-	chr7	108082	109678	-	1597	-	-	-
Seb009950	172.880756431896	202.272699348795	161.42731621388	173.843320445685	196.40919060835	178.598824398322	182.146327736784	200.093443572028	186.016376987642	-	chr2	20902403	20906658	-	381	-	-	-
Seb023015	138.759064949626	138.94668142153	122.011867099986	215.482417725938	232.677303061668	249.31678317688	147.167977204325	164.638236327066	244.66730403855	-	chr15	31985551	31992005	+	1518	-	-	-
Seb016528	197.145991174168	219.112382134699	203.79935450636	173.31704775565	156.320192471809	153.304611542008	222.368237127368	168.349752261406	158.737162385525	-	chr24	4055444	4060913	-	1257	-	-	-
Seb016632	237.91559440641	205.23603972848	157.728606719431	175.378075255557	176.706537517585	177.615531901634	166.588513230247	178.36526894786	174.682661441867	-	chr6	204240	229764	-	1410	-	-	-
Seb015164	321.693479134207	242.042225994213	81.9326519936894	156.508282348313	218.879385605818	187.127508757216	113.812624463669	154.781121364673	171.676235808261	-	chr7	14324808	14329887	+	1188	-	-	-
Seb007693	202.369317760292	290.803159871688	163.10167373361	137.752131051015	163.420007793392	125.82580898087	201.863283833331	213.728832223929	149.159170230547	-	chr4	26103531	26107780	+	504	-	-	-
Seb002268	254.365937572417	169.661954046687	130.585135969965	168.21037491432	146.201501129589	170.015257272543	154.2213008436	247.662065312688	203.653127804632	-	chr14	23573621	23575369	-	543	-	-	-
Seb008191	37.7573916609144	83.3969576115169	297.125858773349	204.83111606876	202.000751854236	205.602891980159	80.3848737441245	216.132543920433	314.787922320581	-	chr4	5882611	5891130	+	651	-	-	-
Seb009695	218.347018595297	188.554808957623	185.205512046471	175.964207436717	168.455438390723	188.148887765489	160.94582633166	177.466042628483	178.346162273997	-	chr4	16129012	16138143	-	909	-	-	-
Seb007983	420.45517739349	271.704118410101	116.51335849106	128.844430645331	152.059013464516	130.221586019302	100.438412349839	165.40580317276	155.637573019791	-	chr9	17888310	17899719	+	1893	-	-	-
Seb011652	156.31008823486	202.725935867143	194.638179468434	200.717838393094	167.400770687365	161.75636113032	175.037652429462	203.76067736029	174.328533007626	-	chr3	9236099	9241430	+	291	-	-	-
Seb000999	455.115903227636	506.022380349406	134.347571657398	123.155351604646	107.625321893207	74.3057845464591	84.3611917097426	70.5212111108059	79.8781482887182	-	chr6	17641572	17658855	+	1587	-	-	-
Seb003190	11.6631373529088	800.526738463479	114.675907120218	97.2869874643307	401.164452454429	30.4792576042156	156.939752278525	11.7180821122845	8.31113797167734	-	chr13	18081501	18082218	+	435	-	-	-
Seb012464	243.2312405222	165.281196157992	182.461387902061	164.326264923357	157.070759576928	184.936625074976	185.920900010472	167.933156398419	180.279493487756	-	chr2	37888916	37901385	+	1053	-	-	-
Seb023061	156.750012051411	210.477584786116	172.393390040553	190.704009245828	185.915197807456	178.961021577759	173.940741589762	191.233288829529	170.693209906668	-	chr8	256672	266063	+	822	-	-	-
Seb019485	167.437917066416	150.018368386006	167.861945759955	238.064105095297	176.451609336184	197.254721369719	191.889610229577	144.44589936557	196.843312117196	-	chr24	1584770	1597296	+	1095	-	-	-
Seb008960	188.618580219759	146.424058833842	154.736150484095	129.189685899686	162.477880917045	199.002806103442	169.467794808889	221.773355963852	257.643634929156	-	chr17	10677955	10696868	-	723	-	-	-
Seb013419	122.750920905614	204.374722363365	351.407117441007	117.091381608738	145.72643981314	125.434020981749	220.81785772388	203.29000294832	138.270592974814	-	chr1	36390500	36393890	-	486	-	-	-
Seb009911	230.754545476905	237.513933405105	159.037190124843	160.435013446658	173.403416776488	157.398999415978	173.164115711487	173.43187705638	162.903410934874	-	chr6	11853417	11866447	+	558	-	-	-
novel.1856	232.053813284771	167.944552261734	270.151665141823	142.716196187752	113.62639414009	127.336041080156	286.031475431462	70.2728893900373	217.689348519612	-	chr6	30089867	30096391	+	1423	-	PF02798:Glutathione S-transferase, N-terminal domain|PF00043:Glutathione S-transferase, C-terminal domain	GST_N
Seb002442	160.468682890021	203.002772074494	185.245696117276	195.725300224097	150.523940043813	175.296047702552	200.907309337101	209.202230651667	146.038567216616	-	chr14	19833584	19839516	+	435	-	-	-
Seb007906	190.824250923686	126.983674082426	183.596987928772	124.384100599156	160.495949776548	233.733164471705	183.134636802449	220.725346820693	200.084556070557	-	chr1	8564000	8594212	-	2055	-	-	-
novel.759	748.173029493164	689.123589634765	24.7860417166247	34.7147107693614	63.4691321551035	30.9720006279037	9.24933830394938	12.668414176372	10.4618424812374	-	chr16	31364308	31377017	+	5787	-	PF01471:Putative peptidoglycan binding domain|PF00045:Hemopexin|PF00413:Matrixin	Hemopexin
Seb012371	605.703339563126	282.90128698411	54.8310704460176	137.399712991833	126.600898196394	97.2728798539853	106.821210675055	100.529442471497	111.10279539381	-	chr13	12625402	12627608	-	1032	-	-	-
Seb013350	216.861460155648	255.600672097747	144.121400064413	183.897231759268	197.405584635381	146.564797408026	194.286822462302	149.922521142463	132.36453083436	-	chr1	34510789	34513864	+	336	-	-	-
Seb000885	142.803555388556	173.928366229873	154.640064339267	196.03884197122	258.134736894307	178.153159699388	186.929968667245	170.663436376769	159.281721911812	-	chr6	14593524	14602045	-	1377	-	-	-
Seb001214	164.488268645643	186.593148805541	214.811380259051	146.981691248851	134.464673592216	169.022453099062	232.913885444657	202.069485018103	168.208771526503	-	chr6	23802716	23809000	+	276	-	-	-
Seb013062	137.943532145849	119.591339642012	354.515492126317	202.057011374449	139.775594681586	126.496593760595	196.827655657552	123.430188089177	218.099158649253	-	chr11	14135536	14136569	+	747	-	-	-
Seb010336	358.839797572852	263.563482363104	239.64614858757	82.4745044077652	59.8611613655546	60.8446255330825	188.560213271739	196.280618611021	166.899555981214	-	chr12	23164691	23174753	+	2073	-	-	-
Seb004649	426.558356769935	457.579892549044	152.090729818754	67.9340207908566	97.764567836038	75.6141202592837	106.199760851288	156.69472225326	74.9658644817121	-	chr8	26481547	26487517	-	963	-	-	-
Seb008474	234.034118576225	214.697114300145	143.072897815267	162.636119858247	164.116323788579	204.018445437025	83.0409447274917	240.880805574575	166.086648582411	-	chr12	2811530	2820936	+	567	-	-	-
Seb015166	174.947060293632	91.6350873891093	181.314019435875	164.92270613048	152.503569933371	261.367827304967	154.598066191904	214.808343464874	215.970431163659	-	chr7	14288205	14292714	-	186	-	-	-
Seb005995	272.436643510694	152.353282632656	183.589760578236	133.012128000856	120.862139115183	166.719409400174	176.753588291828	243.767152697288	160.404560035587	-	chr10	26713794	26727117	-	786	-	-	-
Seb003616	96.0342214709707	138.066461310522	274.124947749448	238.574361819548	113.301218554523	174.008768359701	188.428535861162	215.175774457965	171.061385783434	-	chr18	4586154	4602933	+	1359	-	-	-
Seb016387	315.436655569139	230.317019485493	171.837053922954	110.603447820646	137.371766040798	131.801126921533	150.750838906919	203.842919601915	156.429128613517	-	chr19	8400065	8430271	+	4407	-	-	-
Seb015759	246.210460727926	250.966230867551	153.569918425279	168.401452522101	156.239600247547	151.993123237953	179.800554606464	169.055989749806	129.219790841697	-	chr1	28457906	28464281	-	858	-	-	-
Seb017779	229.240975557172	206.355501655807	160.825125550806	146.04774580992	154.449167505273	170.284858768604	164.878338969657	182.600397185436	185.498149967507	-	chr11	33518680	33535078	-	2349	-	-	-
Seb011574	174.129550666091	230.239432429646	188.401690037475	194.440819316222	122.048025008215	165.214667387337	205.848237753957	173.975511294603	144.628102620918	-	chr17	2160185	2164975	-	321	-	-	-
novel.1766	169.436916662336	186.991372920394	187.776282810302	186.577590138068	172.894291570418	174.824313161038	186.547471062481	167.187220919696	165.381361888608	-	chr5	19359547	19362896	+	508	-	PF05251:Uncharacterised protein family (UPF0197)	-
Seb001182	183.512176787174	174.634950217682	191.411234460549	172.811228426262	161.467644868427	172.161441513759	144.301942095348	169.443682749555	225.600398424652	-	chr6	23092779	23099797	+	480	-	-	-
Seb018840	188.033651417958	220.398184323806	94.4732799634834	401.252730178037	258.584177895084	125.571544576964	94.1234612228358	87.5531783574754	125.015054979549	-	chr5	31868345	31869952	+	381	-	-	-
Seb021944	143.588624957981	144.159818677206	202.245832637561	213.796219660715	144.401182374792	181.774069010266	180.01523050155	217.340510209672	167.467314385879	-	chr11	2797157	2797803	-	159	-	-	-
Seb011786	187.053533276914	211.80566251781	170.670079023647	171.82351777499	150.962435393678	161.223474851594	213.985622026978	178.416567558429	147.996579671096	-	chr14	6230439	6238066	+	513	-	-	-
Seb018208	174.661199084002	247.047637983874	184.037376062645	173.898091498126	127.435279372463	157.953637874736	215.070741814133	177.849265276844	135.777040813366	-	chr22	11178267	11182225	+	306	-	-	-
Seb011368	137.401344157555	105.334900879262	176.861307156671	157.413505290358	174.732024334794	187.282007839389	182.347691136829	226.823418593012	244.918640032222	-	chr15	24933955	24941881	+	657	-	-	-
Seb004646	425.990641750809	511.687684944911	113.18412522582	110.969735397122	120.203113002277	89.7644505679214	73.288179119939	70.2907770465444	75.9789167044379	-	chr8	26543789	26559754	+	1284	-	-	-
Seb012222	140.892479854795	115.152910554253	125.418622956818	256.944386186086	270.007873445301	219.19853826918	161.376364071411	169.568856610242	132.003388504479	-	chr15	20417962	20420228	+	393	-	-	-
Seb016880	363.752739823304	239.732631982427	129.719940991771	138.424255520978	172.557329226731	134.940687094808	119.847405930811	138.737589970274	150.97016048794	-	chr11	13397736	13420231	-	3036	-	-	-
Seb002711	221.800204205194	221.421053320122	161.915258426174	167.762522471312	157.695634925762	161.329310169032	147.993275659258	183.934428068313	163.605371690429	-	chr20	14034459	14041708	-	1221	-	-	-
Seb011875	265.939640503825	165.630381541645	142.035899509294	173.315575723649	183.417390498656	188.105168812109	145.631628104482	151.153412120645	170.274674771213	-	chr9	3738246	3759711	+	1218	-	-	-
Seb009335	185.231826868469	180.860085802687	174.648932987148	181.094310702666	161.274380659693	151.270358735843	195.887402333285	184.041252469127	171.150676594531	-	chr19	14675943	14680245	+	1650	-	-	-
Seb000888	238.65557702543	192.992349491483	149.655842543376	142.672753940092	169.970952705908	184.429562607519	132.957448428394	204.674789835558	169.221005455075	-	chr6	14741996	14748443	+	957	-	-	-
Seb021920	203.238829119995	182.695304607247	185.681160231503	169.421506964511	160.97149983469	171.672354731062	179.940794487008	164.02414441824	165.81458237616	-	chr24	995806	1000519	-	606	-	-	-
Seb004766	205.205199652593	147.971736959536	194.257972020783	151.58663824931	168.754556386414	185.744861779908	182.625660178197	153.104838808223	193.724312492717	-	chr14	12389095	12398198	-	636	-	-	-
Seb013748	24.7399883243519	117.24886573455	231.904434649101	214.368920064962	169.581673949399	259.344909580843	278.516709296555	105.24863857981	181.086064377605	-	chr21	18717760	18726333	+	495	-	-	-
Seb001939	186.185439988771	213.412033817504	166.483180271676	179.101840154185	134.599255482293	160.881713729632	188.915567727443	187.839193156238	161.070962923656	-	chr12	16166845	16191069	+	1977	-	-	-
Seb015393	213.669419180279	197.157328368925	187.208649844817	138.83048909793	151.979409761748	162.34444324289	194.857102772644	186.846114459928	145.476424733242	-	chr16	20681725	20689831	-	942	-	-	-
Seb000729	329.565764989764	224.70957290604	128.199537645325	163.341742563521	174.592371531978	166.731351330908	113.254410686692	140.59635492116	136.93264067633	-	chr7	6276550	6284512	+	852	-	-	-
Seb012287	14.2233382352546	25.2352934625496	76.0152506437301	25.0667736769249	1033.32379199383	37.4992414742793	66.2743526589021	210.714275142304	87.945868606609	-	chr13	14524859	14525508	-	492	-	-	-
Seb005829	237.331283344074	146.07786635415	204.241809684306	105.06680039817	173.274311617937	174.01717150678	171.943539110691	195.538482032709	168.155582217658	-	chr10	21449970	21450683	+	258	-	-	-
Seb004898	326.272576581372	158.40150800206	68.4880703892596	262.564105745524	227.498029593863	158.751661986282	53.5197561857085	129.468956373379	189.108864698131	-	chr18	18871353	18872135	+	711	-	-	-
novel.2074	140.531245153901	109.446366122546	167.175655786807	186.655369521964	165.168480965416	263.855653565507	156.021102380255	168.662836285271	215.375500906852	-	chr9	6678496	6680332	+	976	-	PF00048:Small cytokines (intecrine/chemokine), interleukin-8 like	-
Seb017080	136.312917812121	177.747054209292	143.520894230811	201.200091863331	162.142535756069	192.329759789564	185.761656363075	188.444280047124	182.361318352095	-	chr17	16945652	16950077	-	360	-	-	-
Seb020459	195.625768211623	127.748106838526	145.45783737955	200.132450464787	169.784123009841	210.868341255485	161.261036143323	151.108851675737	207.408517334737	-	chr6	2520906	2524703	+	1011	-	-	-
Seb010755	161.52519587957	222.341730922781	178.578996706798	141.437114418476	140.923644871981	164.427237104794	230.500111740062	191.369355691108	137.089802257694	-	chr11	4809504	4813548	+	378	-	-	-
Seb000382	132.883286233961	140.508860680022	164.351555606242	213.124939678686	173.673765717466	183.043420797283	172.73683903591	194.059547517055	193.012824909517	-	chr8	7690431	7693827	+	732	-	-	-
Seb004691	119.681045923662	89.0838466116063	136.86018156627	300.825953588543	166.467346750349	145.550714560677	211.933859817184	162.033609159924	234.279119828852	-	chr14	10198108	10201168	+	1176	-	-	-
novel.880	283.6473578416	200.953927230854	162.400856368426	206.177658995773	146.169980573537	151.149828685476	137.973909523381	115.78673928087	162.232416528586	-	chr17	15679850	15700292	-	1636	-	PF00017:SH2 domain|PF07714:Protein tyrosine kinase|PF00018:SH3 domain	Pkinase_Tyr
Seb006655	209.746164749863	230.958573886071	146.011103736586	173.654877384142	165.843816725534	156.598975457285	181.06475709975	149.165336692249	152.762941139977	-	chr2	30009385	30020425	+	1287	-	-	-
Seb003348	172.012937689126	204.842477393894	206.891255123914	174.160579183406	168.340708200596	171.332354690097	163.4477034871	170.352214799193	134.021974300194	-	chr18	13807586	13824100	-	477	-	-	-
Seb017611	190.411993800251	115.00212196147	181.545189031415	161.869339533725	176.851241993788	232.672855887424	126.82592305695	156.410880713086	221.936465173704	-	chr1	22032171	22041397	-	543	-	-	-
Seb015138	165.227779166208	152.843185297352	213.283106417163	148.173166928231	106.469855550471	155.016859111387	198.591888218854	172.32473694536	251.587820743169	-	chr7	15040118	15049895	-	1044	-	-	-
Seb002339	334.595252145948	258.189368192771	123.770924592355	148.006597875071	139.477450112748	127.454822240373	116.967875130966	153.470070511061	160.587537528392	-	chr14	22433573	22436952	+	486	-	-	-
Seb021645	259.578936212514	157.163413360092	149.877095808511	149.328354367136	163.741112053493	182.986245108117	143.849364380731	162.543117555021	192.97402515675	-	chr4	8351247	8393042	+	3540	-	-	-
Seb013609	81.7967818777009	93.6204676773689	242.96572311744	86.0564714741167	85.1079216717094	126.436757383784	399.827269963743	258.936979731305	187.056058647563	-	chr11	9401878	9403879	+	339	-	-	-
Seb010861	211.443952690489	135.187548434443	165.62931308423	171.981663551003	182.220539663428	140.619488165725	160.978627689542	203.296298510642	188.360217150462	-	chr9	9411991	9416409	-	882	-	-	-
Seb007461	210.009139874806	271.511643478167	174.651790109211	156.085726238131	176.2285177638	135.129280424828	170.195460896739	150.46741088701	115.368770776307	-	chr19	21822889	21834005	+	963	-	-	-
Seb007133	258.481930144858	357.702698348112	117.679772230015	112.711206562132	150.217649184905	132.946838564215	151.384711467361	145.993100225423	130.77780929928	-	chr21	3891041	3902828	+	1488	-	-	-
Seb018195	186.635887376393	171.420810029627	162.215937076905	129.343408671998	136.643106590491	161.006609028073	250.229578970633	198.355641041644	157.328139011442	-	chr22	10907506	10917350	+	681	-	-	-
Seb020868	204.104903675904	238.537952580909	160.46850331246	138.345592791842	167.410434073499	156.756440490425	164.588557938375	160.333807332912	162.594881747497	-	chr3	2187871	2193984	+	324	-	-	-
Seb017431	151.382388126198	119.594123079969	187.686398747406	168.057740500641	138.225294063348	169.273425105839	195.32975127121	221.976479154853	197.483905577889	-	chr23	15567099	15577706	+	954	-	-	-
Seb007232	168.725093714151	153.899615459952	170.80496472069	164.060843811705	178.662537494268	167.598468044167	161.809067240426	192.264655774749	188.96702722414	-	chr16	17305427	17309728	-	717	-	-	-
Seb021651	428.458309700607	256.96115471703	134.988707178387	153.609980823344	125.839030091642	142.899517574144	110.682218289816	88.3224111823078	102.020317959214	-	chr9	30353295	30353726	+	432	-	-	-
Seb005112	201.088575050151	235.316579942148	163.689607400745	141.277208127443	146.846948311141	167.313384996686	174.547130452446	179.648538265538	131.373146509979	-	chr11	26047931	26056834	-	522	-	-	-
Seb001610	183.876649829452	187.032348085896	181.953267581322	162.507766504998	155.520168921079	153.45459557678	201.441637287465	164.44626537814	149.563380195676	-	chr15	9656308	9664805	-	480	-	-	-
Seb001662	177.923908178209	216.936432737568	152.138624544436	154.377803112158	135.04884673136	154.686517286471	216.149044094772	180.53497310349	150.526706046497	-	chr15	7063545	7068009	+	1146	-	-	-
Seb004985	203.160520084575	195.017196835324	153.457199258869	184.852967221651	141.317233639114	170.785172420597	146.620331272987	177.034016193867	164.95694123466	-	chr18	22658330	22665345	-	741	-	-	-
Seb005848	386.953818544677	203.20964781677	91.0523072900171	221.571617069807	191.712907432707	96.4492531032582	88.3658035452028	99.948347428309	155.05222104472	-	chr10	22050473	22057864	-	1107	-	-	-
Seb016087	153.245976858301	126.45797461202	196.158676071277	152.745241679829	163.600189435526	182.200079382091	168.164393296724	178.678152246838	212.674732499812	-	chr20	4065791	4081519	+	1830	-	-	-
Seb010345	196.435783411296	191.70050407331	113.204732537574	201.178354601894	203.838138408222	148.948389198731	138.525713828348	172.762280222761	166.5302358094	-	chr12	22733451	22735514	-	1152	-	-	-
Seb003589	199.21899478482	189.22474744197	177.084301362929	152.61672505749	130.29042190349	177.651837597458	164.467793556056	156.878385862136	185.032458433797	-	chr18	5277738	5289677	+	1110	-	-	-
Seb002336	199.607549940849	194.209768248769	128.931226792843	171.877476141901	194.191611963511	174.444945080696	153.077206786429	173.432222401307	140.687723175439	-	chr14	22508363	22524304	-	1167	-	-	-
Seb022335	226.26486464643	200.317460863192	176.548715078906	104.756210318471	132.81852668801	159.475861612745	156.72602109838	198.897211382335	172.541862748521	-	chr19	1291339	1292034	-	150	-	-	-
Seb009018	357.762110071368	185.303285736594	82.2325335401541	152.888362892638	154.168952428771	138.339458757307	131.864937617844	155.305226928002	165.045624929766	-	chr23	19299246	19303958	+	1323	-	-	-
Seb010043	275.125732227707	198.36604259586	150.220581571841	131.682830665477	151.057082688596	137.222631638027	156.273577171577	177.1028319243	145.834686487152	-	chr2	24794814	24800199	-	957	-	-	-
Seb003277	197.265409549198	166.583538494399	170.365729088488	95.8371704256337	127.229430299979	184.181600428897	152.495500754858	253.881141770057	174.993184277263	-	chr13	15662845	15663492	-	243	-	-	-
Seb021819	53.4560462008319	243.402708613496	98.2645909530089	292.148793716851	184.06115117518	189.548533641737	260.27091331181	57.9246104414064	138.82878495018	-	chr12	30048395	30051980	-	198	-	-	-
Seb004674	124.550787781063	207.47359944062	203.226742760583	151.677779806699	122.355218333674	129.980823813653	255.320647993236	182.313189290527	138.506751118238	-	chr14	9556267	9562367	-	972	-	-	-
Seb004911	128.769480276459	181.836812707574	189.77071230201	173.929566265818	150.613658726333	134.693523064333	184.904411731222	196.052527647837	174.150067647572	-	chr18	19419640	19423832	+	663	-	-	-
Seb000287	253.481689549532	159.712715079741	123.114654024003	182.174117458474	185.619625155934	150.713001481317	149.178624870179	135.878684003814	174.079148835287	-	chr8	11586722	11596825	+	1644	-	-	-
novel.273	186.432555323413	179.189280112002	259.78185137661	71.9905218910991	522.320885138185	28.6092421285401	124.360540749687	70.17775576062	70.9946077526377	-	chr11	33232017	33240601	+	3808	-	PF00041:Fibronectin type III domain|PF07679:Immunoglobulin I-set domain	I-set
novel.1817	31.9491505107171	34.6896667866275	175.117755511643	195.422760831296	284.449484080039	174.847298699447	37.7150016785738	147.950707043781	431.623153099436	-	chr5	32395457	32399694	-	2319	-	PF00929:Exonuclease	Exonuc_X-T
Seb009832	225.024242833822	196.113004272122	149.610788571022	152.375191974203	169.601388717208	151.636864052865	142.077950015238	168.403275133709	157.746443852794	-	chr6	10004908	10013525	-	1083	-	-	-
Seb002407	224.347726220398	264.223660901206	137.223584107614	138.845309296007	149.9052873435	146.434198998266	155.048246322396	169.72294761406	125.906737074664	-	chr14	20625930	20661891	+	2139	-	-	-
Seb019840	83.9677483911761	90.9169440710128	101.223094766648	309.038837090511	121.302236080933	130.01532220129	92.5705825696644	153.952696441992	428.126319647024	-	chr11	8138830	8143895	-	1023	-	-	-
Seb016042	157.685617011327	149.7728105916	161.34390737211	160.765307628187	170.639412031486	171.822379931151	159.205302788071	176.70867825325	199.398711451284	-	chr20	5444677	5449790	-	750	-	-	-
Seb006935	210.752287659427	216.845421421637	154.575802141624	118.394866439657	165.120972613838	132.789528153684	157.937217186608	209.088835617512	137.370622433423	-	chr5	5021981	5027551	+	579	-	-	-
Seb006539	207.080193816952	187.513375869143	145.592026595683	173.585784721558	191.889384625161	152.327174058257	130.379135503841	152.370235773361	161.462768525246	-	chr2	25413112	25422760	-	735	-	-	-
novel.964	255.681223242253	162.809616208643	101.556901230692	155.951753489706	141.999069299158	141.465441024803	111.775483978179	214.725064852402	215.624234841197	-	chr18	882413	885177	-	2531	-	PF00170:bZIP transcription factor	bZIP_1
Seb014870	280.774411498038	256.256619074901	227.441584476652	137.829764127577	133.456660125522	96.7181515659092	126.790433987352	114.115133280313	126.728363714961	-	chr11	19441528	19443683	+	1344	-	-	-
Seb003585	178.822469857098	149.256998244603	141.09986754724	188.602385817208	190.48581730639	181.370567213351	130.156684545872	165.420840838625	174.580654862167	-	chr18	5340717	5347852	-	948	-	-	-
Seb013810	295.489379615029	116.9798242604	147.375136852056	128.476741384113	140.113801414509	171.355205644504	210.016936909016	153.970893780662	135.57829605287	-	chr21	20961749	20975327	-	2259	-	-	-
Seb013884	166.554765888402	132.157582850991	157.449970503949	117.313834271909	161.002567845301	201.995970195883	156.752160072441	203.723130666835	200.605449935484	-	chr17	27444308	27476381	+	1626	-	-	-
Seb021468	153.71917431658	158.305529883905	136.960556441966	201.343430457579	150.452663153068	189.31875987476	165.513911367282	162.677435772436	175.520834689767	-	chr1	37267909	37274352	+	717	-	-	-
Seb005932	205.845670444994	192.437220640935	158.90997656356	145.451478321716	156.987678864264	149.899073319635	156.11148699086	155.889586660571	169.018735723474	-	chr10	24990656	25003966	-	402	-	-	-
Seb005993	191.395074509272	212.235288608109	158.287178703223	135.551332860077	125.979632359901	137.303452550262	198.849592175379	185.374285401223	144.365289676259	-	chr10	26695464	26699802	+	351	-	-	-
Seb001113	162.366264925646	156.006611013185	161.222099183731	180.606850357952	171.223586621135	168.19543586738	166.079511301876	164.382053638437	158.759409768383	-	chr6	21187477	21199315	-	591	-	-	-
Seb000233	174.753534784457	178.789087578309	154.603681097859	162.971751235854	167.662605693268	164.460904960331	148.833301496793	166.893838985655	168.350452782807	-	chr8	13633195	13646211	+	1356	-	-	-
Seb008169	165.579608347291	229.706101610482	160.913825637529	154.667008438333	131.466301868788	140.301344527341	191.114635743863	170.613185825021	142.557237284071	-	chr4	5289077	5294898	+	663	-	-	-
Seb016448	159.606174054178	142.921780388066	150.210152593267	179.593708432211	186.241666554956	172.40281360038	166.293284064699	146.440000326146	182.956733099766	-	chr1	15086217	15093278	+	861	-	-	-
novel.560	182.772168421781	157.611694114415	129.502056767144	172.109107937027	172.226548403933	153.412572410488	185.0125770263	175.189016319029	158.775231264799	-	chr14	12572086	12574844	+	626	-	PF00631:GGL domain	-
Seb009843	184.129364563187	96.8723756757796	186.123631298655	163.886941700278	122.543033272735	201.150270192514	195.314367523576	146.333215848077	188.487469351096	-	chr6	10355844	10363575	-	1086	-	-	-
Seb009298	1098.86192426656	116.72940873446	19.4563890086958	64.6900900373028	62.629874373208	34.6076649834109	34.5328521064226	22.9881199085111	30.0959937979681	-	chr19	13796787	13800384	-	450	-	-	-
Seb001598	248.963124264014	202.785167029553	125.551911979191	127.534184949472	161.506580881175	127.710198223606	105.744088550732	186.442109625884	197.688890160871	-	chr15	9950372	9952896	+	780	-	-	-
Seb005346	172.778676371216	166.344832155784	129.284535204143	176.4350225165	186.88177182254	169.660288852881	161.067145824595	150.476032560184	170.645931364927	-	chr9	22434433	22444731	-	3792	-	-	-
Seb002338	241.251197299894	180.478269659372	112.779931214789	122.348027114298	183.607301761323	171.692969558573	157.684256193711	168.40611963948	144.383206837826	-	chr14	22441512	22477410	-	219	-	-	-
Seb010155	140.272868163362	179.197622839851	161.041057673326	183.297988335862	145.831152613524	153.731090343585	165.724186304211	196.182398161647	154.064466647867	-	chr4	30610335	30613914	-	444	-	-	-
Seb019476	85.7674861191297	91.1812819306526	221.093151794293	184.063729931979	205.401964700398	181.284760326773	76.947691119569	154.674054946402	275.816067394886	-	chr24	2104476	2116202	-	2256	-	-	-
Seb005116	196.294767055652	90.4113583510851	169.455239919486	163.774738314485	129.886366813664	189.156276996684	159.402159019173	153.938302958779	222.287015330218	-	chr11	26113425	26117170	+	672	-	-	-
Seb008233	174.560863692542	197.369087801377	145.910986985743	163.625436026846	156.610441741637	156.716292121048	176.211955475972	149.757043746059	152.017030071676	-	chr4	7261945	7269301	+	453	-	-	-
Seb009167	194.310858847499	171.797559062659	58.1566803465052	138.957951883272	293.525621440748	128.549607977188	104.665646423806	187.467220881559	195.310051016149	-	chr7	18617172	18624946	+	1170	-	-	-
Seb007286	152.084660368896	160.567869134894	164.59318984629	162.436626376658	162.203889473128	154.118901185337	178.600852240385	160.428455389189	172.159286556173	-	chr16	15408111	15420093	+	264	-	-	-
Seb003114	39.1486926588445	63.3824843807024	261.935346036186	209.65972254974	188.770951219957	183.939189185478	52.0857497834429	141.360769322318	326.427509999647	-	chr13	20644380	20649773	+	2040	-	-	-
Seb021397	210.621239886336	190.900447532993	119.555252326161	138.407071915099	175.318246494359	161.116253595476	153.739278207862	168.71016031341	148.248274534483	-	chr2	2201686	2223657	-	1584	-	-	-
Seb002822	167.233345113136	200.574009014257	154.320467397014	166.610933378204	148.154618668149	150.322869136437	171.9380914809	166.183958620879	140.581569092607	-	chr20	10230889	10234213	+	567	-	-	-
novel.2123	288.045747553981	323.534083719053	210.90459855719	121.923631167547	125.434512535042	102.879195670591	71.6932560423366	97.3276403076752	123.766511412093	-	chr9	11342211	11346340	-	1659	-	PF13417:Glutathione S-transferase, N-terminal domain|PF00043:Glutathione S-transferase, C-terminal domain	GST_C
Seb021330	220.218448702949	270.34221732116	252.449491889145	124.794761977734	106.694921250297	93.5342296848943	157.867795560738	119.510606217731	116.15717945274	-	chr23	3811525	3813510	+	456	-	-	-
Seb003994	179.031975550085	145.512488845025	126.845978619494	175.914301254626	141.286940173818	190.739790848966	186.769559655231	166.399513200391	148.872040065483	-	chr21	14740518	14752219	+	1242	-	-	-
Seb007551	123.237447420384	140.427315359092	155.943858663447	187.972968278755	142.043441508471	186.520407242729	165.331563570413	184.670188803087	174.400943933207	-	chr19	19665482	19669058	+	384	-	-	-
Seb003019	246.79159566268	174.743395722951	158.968076955471	133.735497099865	142.541025163854	136.384500738192	156.067489709158	167.961774803101	141.815931937023	-	chr13	23714789	23728900	-	1791	-	-	-
Seb008947	244.822365440496	175.043396885705	128.025001092722	161.879572511746	171.078849861522	152.892490831077	134.390480432368	129.962422173792	160.500899629621	-	chr17	12343550	12369223	-	507	-	-	-
Seb013506	231.225517826226	241.785684015587	139.243929101534	139.786727873253	137.660058348354	148.061826466263	138.715269210381	150.577204640902	130.643922452137	-	chr17	20429970	20430656	-	687	-	-	-
Seb014898	198.341143937547	211.642054907841	169.520702037974	171.491827208791	111.121569407155	133.571774222978	173.745342664246	99.4398892655196	185.616181693962	-	chr11	18809212	18818961	-	1032	-	-	-
Seb000682	197.332759406473	144.246266872856	154.698051198172	164.518813788936	143.033326832584	168.663336754374	142.672949769711	155.08114552586	182.64927892698	-	chr7	7900966	7909349	-	465	-	-	-
Seb001118	165.773806195838	178.987539204289	158.69547422823	158.735741048401	145.139456061507	161.714377446777	147.493383024407	177.857522741106	157.544016286736	-	chr6	21521633	21529585	-	534	-	-	-
Seb019232	246.097778594869	145.447960025138	130.186216844469	147.705211496398	137.077120480463	178.005932330941	156.61445624677	130.355280876395	175.789794282593	-	chr10	2733183	2745187	+	1881	-	-	-
Seb019144	24.9571371322836	208.776434491289	294.349639114606	134.225747234316	221.512915918537	187.86112233322	196.414038219386	77.5023202516125	101.479956105616	-	chr24	13480700	13486232	+	354	-	-	-
Seb000234	320.306853885665	207.883347151435	119.446712645432	148.072047983146	151.29880841961	126.973749944111	90.9582883736633	145.727340138477	136.211773932106	-	chr8	13603244	13630939	+	2037	-	-	-
Seb018585	240.462214559971	168.095185849158	190.994216520547	92.5524286973358	115.60630945725	91.729942846837	285.10919563173	143.213025597508	116.071727492948	-	chr6	33876603	33933324	-	972	-	-	-
Seb013845	169.115491617177	200.387428540756	169.445588932874	176.720209097295	124.141358132609	134.288429761884	175.700115662348	155.062721867348	138.16465917905	-	chr17	28925280	28929475	+	525	-	-	-
Seb010346	143.929241911365	184.698916193809	150.03632619276	165.219500065011	163.531253544102	150.78665451547	180.247965244954	156.485733450139	147.395912004629	-	chr12	22689844	22728636	-	1599	-	-	-
Seb010983	161.9880187904	148.29260550182	177.072232985123	136.443117944683	166.300036672891	171.679280554112	139.819075754144	186.01497993602	153.684453335995	-	chr22	19847000	19849621	+	702	-	-	-
Seb023105	141.956260973784	245.231782557474	263.884253639066	74.5557451437035	129.46498436181	137.55679553424	122.633819325806	227.229987052388	98.6076664781839	-	chr16	200880	211095	-	639	-	-	-
novel.2013	182.703001671337	204.708054008284	125.008924496889	154.312098278352	149.298144550761	143.005688099572	193.083721744439	155.066354751438	133.621445746503	-	chr8	3725233	3726696	+	1297	-	-	-
novel.1452	236.0995427732	260.266309131579	163.270067004227	152.852015455119	85.2096435594787	116.699822108309	136.822953095928	170.775420602273	117.414004152885	-	chr23	12734103	12754327	-	3433	-	PF00085:Thioredoxin	-
novel.1613	163.60237037698	229.926205944175	170.252626611928	159.179072149479	141.796187860961	123.182665118289	172.596264630092	153.888048578826	121.040317510484	-	chr3	10674095	10677160	-	586	-	PF10161:Putative mitochondrial precursor protein	-
Seb016408	172.29634725888	184.926692031961	189.869026296981	121.033071682695	127.370316613225	126.83808419391	153.076861901431	166.580579047182	191.172163994027	-	chr1	13862612	13869373	+	495	-	-	-
Seb009999	200.028333155633	198.114639621241	173.40673194954	178.365047213386	136.737371785353	152.713469793583	151.807743948212	107.172102396469	133.765680523241	-	chr2	23320542	23329379	-	1266	-	-	-
Seb003143	197.177902209397	194.827124264138	157.458601451589	120.249089126549	129.98174775255	155.029109974963	145.782546078962	185.26337327181	145.104174611189	-	chr13	19704972	19712222	+	543	-	-	-
novel.1570	271.750307990074	205.799799152902	102.491904283239	164.206108192075	171.161865607767	129.19733186604	120.209009768974	127.235536370396	134.226545202198	-	chr3	22226905	22236602	+	2944	-	PF15102:TMEM154 protein family	-
Seb000318	188.931637455393	195.087335018301	130.642420202274	152.029468193181	158.769295150389	139.908814786458	164.775830010355	148.54433649567	142.800921675824	-	chr8	10552947	10584827	+	1251	-	-	-
Seb022633	105.176506486052	197.367157125948	110.879112847175	170.420129668163	252.843050406	100.215246090958	108.046927378154	128.207552802384	247.535905405503	-	chr6	35049435	35056677	-	252	-	-	-
Seb012596	164.126444194262	144.191887351914	156.828988101254	144.980760135689	166.705696736467	166.698929888128	158.623609724697	153.214021252532	165.141777078986	-	chr16	24738515	24747217	+	2118	-	-	-
Seb013349	236.240132473971	180.905864910542	132.44959653807	137.183550771972	174.52108024103	144.171158607614	130.090579102608	130.478344398048	154.175511317324	-	chr1	34503171	34509407	+	852	-	-	-
Seb013035	175.258353995222	140.570293125464	154.827927560301	157.213776384996	161.397393770692	166.098151646841	166.535380401901	135.872842411438	161.60780794162	-	chr11	14507893	14516680	-	843	-	-	-
Seb005353	184.121335002695	150.212538917817	113.815498181709	202.11183793184	151.945060591623	167.909968398506	157.299775650511	128.983186673449	161.254077335066	-	chr9	22115657	22124897	-	963	-	-	-
Seb016715	182.574850545534	198.079380847977	148.834230657237	151.621525853049	167.526712742608	141.189327720553	146.175250315242	140.53918472778	139.79366353272	-	chr23	8261559	8295173	-	711	-	-	-
Seb021376	134.895077625676	125.583011010716	154.481775435344	169.999716699706	149.291797453187	180.987021359141	160.955460296912	159.807522536472	180.217210021359	-	chr7	33450620	33454983	+	819	-	-	-
Seb008852	344.872075583119	319.549038454053	88.0381688696817	107.986691471175	232.65518774508	96.8403881891804	95.5452156856562	71.4283819667607	57.533951805405	-	chr17	14889994	14905710	+	1167	-	-	-
Seb015169	219.691584930943	193.765326412685	134.325129783537	165.30736550338	147.605168329515	145.689260983845	140.979562835508	132.880637018743	133.460911339502	-	chr7	14208770	14219180	+	651	-	-	-
Seb023095	108.430730077824	100.441880876734	102.672423190419	26.0031989943291	134.53000779839	217.211326358085	62.4316887540994	208.974035003916	452.964233985904	-	chr3	628348	637515	-	768	-	-	-
Seb002737	193.44221602821	103.980181769019	171.489826205313	98.4977632476517	146.845897652018	158.195308332747	145.610828034548	221.781547453787	173.541051584966	-	chr20	12563812	12575989	+	1329	-	-	-
Seb021150	225.695062516212	180.300295827236	137.107858649065	151.809051478822	141.804363987443	154.492129374573	131.889269275117	138.287312758634	151.351230293023	-	chr6	34490456	34506677	-	786	-	-	-
novel.325	243.57116899656	186.8943029239	123.116083346044	88.4115336655021	133.508881594087	108.175854182538	150.206062155161	211.061981525855	162.361159383083	-	chr12	10668971	10681153	+	3151	-	-	-
Seb022317	329.228852947401	166.903479390843	67.8629893507188	216.17389937301	125.411763004603	118.733985740776	145.06892688471	104.31502280139	132.601651133881	-	chr16	30828901	30834048	+	618	-	-	-
Seb021720	269.474907387771	138.321584498561	110.415588759026	138.602388539861	131.015914897791	227.951969441734	116.966111973367	152.824247358124	120.326383076895	-	chr7	35007768	35020613	-	930	-	-	-
Seb002058	236.372917018951	210.657128769741	131.871081058938	94.6005617749804	101.683560404777	139.366002230493	183.1913692939	179.185176195085	125.825058816364	-	chr12	19713619	19721088	+	1350	-	-	-
Seb009406	116.081225540743	168.186455123407	182.531112817429	187.022475762135	134.46882591515	174.714881864237	144.93105564742	95.7052572072959	197.784673024702	-	chr4	12170075	12179677	-	159	-	-	-
Seb004728	205.194916512624	187.441446480994	141.343359058499	392.782156572589	4.25748924447262	49.1710319605169	20.3779411243867	273.106524106092	127.376419180969	-	chr14	11003787	11008893	+	642	-	-	-
novel.938	146.807196480816	199.695777982501	167.662426758226	170.636960206191	137.687839197054	155.870945104565	151.698122623648	137.584757557173	132.947611978957	-	chr18	21355254	21357190	+	401	-	PF10215:Oligosaccaryltransferase	-
Seb018563	62.2962797177551	170.167122974315	148.363881550951	227.907396366144	256.228199117176	91.3794308781604	170.669714072829	132.269528038658	141.278989801881	-	chr2	5162581	5170713	+	879	-	-	-
Seb010148	143.591064638639	424.180984463555	73.6185533034128	181.979918544247	220.020415099892	88.7641913639352	97.5770509801128	88.8121956361304	80.8839023066329	-	chr4	30809571	30825708	+	1353	-	-	-
Seb014136	187.563434834038	161.295679766888	166.034088896322	128.216400539195	131.409043026511	123.213360257986	178.794352622011	166.260231779783	156.249267018664	-	chr1	17487471	17500519	+	624	-	-	-
Seb003148	265.724188459128	215.572827250488	149.889805855169	129.318501933779	139.233647164831	133.620328121278	108.392241359682	129.120463611202	126.834373127865	-	chr13	19619695	19623897	+	609	-	-	-
Seb011859	182.920837871641	230.493520657912	145.665557922246	174.778228777545	122.47203618195	118.922092027937	134.625718572919	154.919938513879	124.610531221611	-	chr14	8255213	8266870	+	735	-	-	-
Seb014642	193.643692691424	202.91961754325	154.366671347618	143.207069548227	134.540271227323	144.496104828095	129.439052229006	137.524348274448	145.145318775943	-	chr2	34336749	34342632	-	786	-	-	-
Seb008219	168.900502910211	139.596801847695	123.200551667966	167.999981113673	153.669856029527	160.559910403793	154.853094344646	144.510571454525	171.630379377814	-	chr4	6822806	6829138	-	651	-	-	-
Seb014050	151.741557720167	144.541215557526	152.915790231066	186.451681535268	154.246512042514	155.313865120257	122.208887176803	162.859622325861	153.539823940466	-	chr17	9231409	9238764	-	1014	-	-	-
Seb004559	187.552894838599	168.750990754192	153.399892455778	139.48457444376	142.564357054971	152.608480012196	129.156994575785	159.128289984545	151.088830849841	-	chr8	29663853	29669900	+	798	-	-	-
Seb015431	216.056992629898	179.914633950014	133.734272131843	125.20662587865	134.704573114556	142.091977302841	154.257109634546	167.03079682839	129.334879439848	-	chr6	27551347	27559108	-	666	-	-	-
Seb019547	173.208289816707	182.65415275765	160.15325305323	132.960247205998	140.798337476941	132.042014612506	159.626098304212	148.088606510751	150.398071945607	-	chr5	36769162	36784496	-	654	-	-	-
Seb018827	366.837894103521	162.122966246507	78.7080105966748	157.270830129214	159.411393086426	115.66732949001	98.3710410682751	113.488587008615	127.93456984725	-	chr5	31590108	31595457	-	1683	-	-	-
Seb022882	223.034255302208	122.694458724427	118.883740315092	72.8232918929736	121.895440731572	226.64473081391	138.642714891959	208.633637527601	145.230802857941	-	chr13	33195596	33215341	-	2634	-	-	-
Seb019574	201.849139288163	157.317010268696	128.738815100518	136.268338289133	164.178327681472	155.845715076694	141.000900434534	149.779328667638	143.274235930544	-	chr7	30340678	30369626	-	1047	-	-	-
novel.2015	125.204583221884	154.094970118516	191.98714070602	150.324647303005	131.309168874361	136.147450712852	165.294485874776	161.937751269756	160.558967094502	-	chr8	7058258	7061937	+	1959	-	PF00125:Core histone H2A/H2B/H3/H4	Histone
Seb013508	282.732142018118	206.711892105872	116.792990870562	125.20662587865	125.723685715885	121.445142534978	120.093520683321	173.961993927117	103.089393147409	-	chr17	20413537	20418769	-	1503	-	-	-
Seb003040	103.108895438759	132.558328252724	160.700582861678	160.137459910013	138.20591655632	140.640236663881	174.685414083492	197.180707154762	168.139464245281	-	chr13	23083459	23097821	+	414	-	-	-
Seb014444	219.276005938633	170.520838935246	120.809693912795	131.866552787089	126.728060681464	133.10988296066	120.91550655723	228.508600890254	123.393771903039	-	chr19	5967811	5979080	-	1551	-	-	-
Seb010763	245.177500318444	201.31689763813	174.253380598185	148.034060630638	113.977765643961	132.407910169416	88.9390617019182	105.465800617562	164.682543710812	-	chr11	4711542	4712723	+	1182	-	-	-
Seb006886	176.676762867156	226.624121734083	136.716857794155	147.754429267814	116.332886903771	106.613168581511	179.530310005685	158.075087617018	125.796239517505	-	chr5	6385204	6387947	-	708	-	-	-
Seb011654	146.170365190867	89.3116825364442	168.612618376013	132.026158878577	113.341969659932	201.511244835839	142.946446627893	156.29177857662	223.66954513362	-	chr3	9258116	9278296	+	918	-	-	-
Seb012128	151.997015825005	100.482613068058	131.103983284402	129.649441635635	196.197312239763	157.046988874153	141.673239410965	152.179419310199	210.66372914078	-	chr22	15643676	15645404	+	465	-	-	-
Seb008408	203.28547950591	128.006439607269	133.658253923905	143.337640008619	164.01271056357	155.525299944438	131.263408294995	153.199516140113	158.675043711154	-	chr12	6059983	6070506	-	1281	-	-	-
Seb001597	195.469305461642	153.160952714375	119.138683502725	126.951665960583	148.005688042537	142.256763963263	125.414137239889	181.091082448504	177.75796254174	-	chr15	9957511	9959738	+	861	-	-	-
Seb011818	292.74474755801	511.813561374171	56.2073460251211	114.772740388763	140.512282807133	73.8920414510665	46.929260554882	53.9721076112869	77.6629670464516	-	chr14	7118498	7119078	+	150	-	-	-
Seb023011	128.747189729027	222.29913264116	320.982707221084	93.0950330924212	74.7002516732877	104.318427399705	145.554698024964	146.499632531905	132.067397906106	-	chr24	216626	219432	-	657	-	-	-
Seb014461	177.830803045724	167.115106794974	142.834601849552	135.181879039312	139.613417141393	132.46399835869	145.346429512451	176.145233173792	151.033513297449	-	chr22	6221063	6228179	-	546	-	-	-
Seb004484	130.290903762224	145.167172457522	161.162781828786	167.130165774955	136.437401069314	145.146586155163	182.675517033282	160.72774789147	138.209957775827	-	chr8	31938758	31940575	-	333	-	-	-
novel.895	35.6603130960028	90.549522724143	263.415829587686	167.71693608171	174.297907504149	148.371927486841	35.1998652206499	157.008502539891	293.632367267442	-	chr17	27881413	27891274	-	4094	-	PF07686:Immunoglobulin V-set domain	V-set
Seb020369	240.367664591197	148.79202317219	134.771752275424	102.952072650219	136.793548586997	141.633319317158	111.452790695631	192.542900306909	155.391311037165	-	chr14	17202715	17206600	-	948	-	-	-
Seb014374	139.101638153958	150.302125700944	133.874236298365	157.944138149674	165.688808745951	167.760934893549	156.37671207919	153.819589734852	138.464502643039	-	chr19	4096056	4112524	+	327	-	-	-
novel.287	165.128602828173	154.535753148325	97.7704031413648	156.051989979951	105.45416070901	87.7394705571859	217.621247856128	285.967374511536	92.855591874321	-	chr11	12313294	12314559	-	686	-	PF04691:Apolipoprotein C-I (ApoC-1)	-
Seb008427	123.513808642162	96.7738220508082	191.628422484123	132.621569881616	126.362184724301	176.860408921945	156.528253886004	155.439974331717	200.852500982202	-	chr12	5631855	5641574	+	1182	-	-	-
Seb008428	191.298005615734	112.228541372988	128.669157412479	184.0917862539	149.277661252821	157.128462505874	143.64228218938	130.768055388765	163.017617871638	-	chr12	5592479	5610171	+	2172	-	-	-
Seb010938	156.523148266372	185.279792316167	131.253417915805	146.418371105345	127.153893061843	148.652615034921	174.537344226249	164.887314919504	122.235195521874	-	chr22	21671615	21673166	-	546	-	-	-
Seb003407	161.530874688292	155.195176827874	153.294771387531	166.68612156851	143.341856013358	152.638681571668	157.399620856315	135.819380094297	130.146318194135	-	chr18	11874293	11890895	-	489	-	-	-
Seb007140	292.537924098553	207.594227241415	79.1416189110568	166.942167838201	168.155171986788	125.595780079625	96.0729748519281	106.709021751613	112.849485621932	-	chr21	3720906	3733401	-	1641	-	-	-
Seb011838	181.799153488466	207.786510443055	122.23296242963	159.638447995279	127.5543777644	156.085245786667	138.35277286227	152.546165262457	109.416791011257	-	chr14	7761281	7770648	-	600	-	-	-
Seb000368	230.430638650184	213.802997056819	137.997035933641	146.350791176038	136.810662720077	125.331738231194	112.24594057912	112.303993026511	139.475625090763	-	chr8	8707839	8735778	-	1359	-	-	-
Seb018036	197.077115783766	201.560732672199	135.806703906851	127.56093850201	129.994367896645	132.866572424183	165.966567322781	147.744159724154	113.105217891321	-	chr1	19140475	19146115	+	585	-	-	-
Seb006949	162.061174669853	177.345492403923	139.181755304141	156.239020787284	151.5238896126	152.370277389908	139.816634459006	137.831995243878	134.333608183796	-	chr5	4749986	4758755	-	930	-	-	-
Seb003544	147.239054427605	140.979071863355	150.690469404366	157.718843648245	151.57079879923	151.153382225589	154.343601637291	145.781015033556	148.803115697417	-	chr18	7216263	7231247	-	543	-	-	-
Seb008769	209.485964900958	183.24474695687	135.886996037128	110.608142317692	108.750121787687	114.860435487512	171.10615891842	200.111176288868	111.776284523715	-	chr7	25926292	25936439	+	1398	-	-	-
Seb012916	101.825365830302	77.5093649266136	262.146051285387	105.378993016247	65.6599452369778	111.454339110505	197.710853480936	252.05042754896	170.788686490133	-	chr11	16829488	16833141	+	963	-	-	-
Seb001443	240.09734554698	178.787007123471	119.087512873225	130.932742235501	148.967315847516	134.913772897492	126.213147160243	140.367459128317	124.000595463527	-	chr15	14221085	14241514	-	3750	-	-	-
Seb002068	213.413510952873	148.886619039817	126.782851347744	130.203134423104	136.784223565818	137.995923373136	130.01263387846	161.536237568992	157.520807834913	-	chr14	29395368	29429119	+	639	-	-	-
Seb006224	187.930552818568	94.4431632616057	101.496816177438	105.520049482636	126.522940747437	155.478596891306	126.386563224522	218.377710041475	224.998111612408	-	chr10	19451549	19458705	-	795	-	-	-
Seb002129	158.71265665222	173.214853044066	146.694996494135	141.258757401554	140.98544806682	132.506825386934	136.386440412799	164.017800907994	147.354896063343	-	chr14	26332304	26340813	+	819	-	-	-
Seb018838	169.984023122181	97.1442483045302	87.8186545309751	130.435901821573	173.748505116429	172.695587195987	96.5002413836506	214.664476687042	196.533821742351	-	chr5	31807129	31833170	+	1269	-	-	-
Seb007413	250.773087319915	150.280442036697	111.182125652909	138.18604375347	106.933113832873	146.1942517595	119.999702617699	133.309122910412	181.595482185109	-	chr16	12520397	12527753	+	1119	-	-	-
Seb003121	164.570735926726	115.759023682543	175.78582756581	135.587277258896	124.992547048043	166.100805202544	167.858619319632	138.321373673106	148.711855379801	-	chr13	20391584	20410699	+	2352	-	-	-
Seb011162	254.955055661412	171.243355774938	121.798248424001	140.378604296313	155.078188747378	123.187291632098	102.073601311719	128.194619527614	140.601371172956	-	chr2	8492488	8505462	+	1242	-	-	-
Seb006358	44.261186716974	122.971968551572	142.566133157243	150.528189705428	101.767719460311	117.478543878809	170.774434646685	327.888103793589	159.22325703077	-	chr3	29607093	29610500	+	1251	-	-	-
Seb002667	152.592713700556	140.809951095765	134.719730607086	162.312131152063	156.93322171708	152.675143662739	140.635593614498	136.361820879404	160.323335605437	-	chr20	14761138	14775176	-	2880	-	-	-
Seb001406	284.140564792272	178.107541370389	89.0834222853236	154.071626455465	150.868422859062	126.243205814223	97.8245234705201	129.75330372729	126.914497341477	-	chr15	15224623	15234534	+	2505	-	-	-
Seb019678	131.238825399658	59.2329105945258	122.510241003874	166.1254253341	241.296605033764	92.9851050487795	143.908543702062	262.535556429839	114.585687355609	-	chr20	18439865	18442212	+	1533	-	-	-
Seb016782	252.87242341738	137.619523544912	95.7849093737957	132.407476428009	119.199038465279	156.521629076571	126.583044015959	169.45468058708	143.398717166703	-	chr11	20248751	20255719	-	852	-	-	-
Seb006703	258.89139902242	192.663158246555	101.861018345237	112.156751807725	140.034996859503	139.897017886052	106.982178715863	150.930645684248	129.491567121502	-	chr2	31118712	31142106	+	1041	-	-	-
Seb006711	225.230283316503	142.884405998721	136.428969964556	112.559491951514	129.79099963171	142.427122474725	140.502386192692	154.121453093653	148.551279094537	-	chr2	31695322	31696410	-	1089	-	-	-
Seb006956	250.160320782978	149.439679082784	195.066274052324	144.028536958448	165.282101699072	113.402611807503	120.279499962876	51.0084975709834	142.361685518249	-	chr5	4520653	4526302	-	1377	-	-	-
Seb010969	111.576637906249	120.745315093861	153.720726893521	179.965484763535	127.465705968943	174.864631956522	159.762107057016	149.420955530369	150.377576334954	-	chr22	20997783	21036993	+	1644	-	-	-
Seb013513	121.841132289033	112.210410846894	151.545521177241	139.940354668405	129.298980433608	149.3313061828	198.271086135302	162.020015643873	161.299414813757	-	chr17	20305942	20314601	-	1041	-	-	-
novel.950	192.362604757251	171.151703577461	129.925861386446	143.133754276919	137.381958259499	133.499404747412	130.715198975756	142.654137764516	144.04104927766	-	chr18	29565861	29573994	+	1547	-	PF00004:ATPase family associated with various cellular activities (AAA)	AAA
Seb013155	201.159666970624	176.368019554291	131.246918934922	120.780129004153	132.575156943678	122.40938013686	136.284468783117	150.490409480124	153.513527686734	-	chr9	28264936	28281125	+	1188	-	-	-
Seb001781	184.75350986166	197.007644582415	134.427135486089	134.56437071263	145.449578744799	144.285986599119	120.608874638679	134.571709934304	128.669122986677	-	chr12	11985040	11988961	+	669	-	-	-
Seb020791	168.635838782317	123.821586960176	144.979265540987	120.870465675061	137.607622545254	142.022212389509	164.05883784603	159.441411373731	162.801903496603	-	chr16	11154618	11163869	+	693	-	-	-
novel.407	130.47673039417	84.1724460940961	100.355872407879	173.109943606729	164.947055781804	211.419431950817	116.111133655802	140.758416234762	202.125140757341	-	chr13	5335479	5343947	+	2683	-	PF13847:Methyltransferase domain	-
Seb020889	65.5847289522811	89.8604486349784	243.633795346984	137.072613298523	95.1652865095651	64.3866581094196	229.673353806991	143.83323106805	253.229003505906	-	chr1	23432233	23439584	-	1071	-	-	-
Seb016637	131.977606888178	123.947127051497	130.056921330057	157.606586084091	126.453240000352	185.22238904706	160.392126855067	172.936943247666	133.566074170287	-	chr6	306254	310757	+	342	-	-	-
Seb012562	135.640772721166	87.2687760150828	110.009549205011	163.202229662605	146.670443036451	159.858501643274	138.280901291952	198.468861321928	180.60577391968	-	chr5	29704862	29710694	+	1155	-	-	-
Seb019724	250.097930439606	204.334771683275	117.46323037988	107.469020545842	134.038150934964	91.9753258568128	126.045964304807	145.401048282611	141.689825522819	-	chr5	18805680	18822926	-	2520	-	-	-
Seb003084	146.325206679416	157.555891571348	131.868431768496	152.749014782104	140.163920010717	150.10180609359	137.86446895805	155.985564276901	145.083581766906	-	chr13	21424832	21430217	+	816	-	-	-
Seb010121	174.654129873253	132.227555716163	137.243891212808	131.092820938633	145.450982029128	151.541354354236	144.810661178252	132.98768715973	165.270549862444	-	chr4	32149207	32171226	-	3882	-	-	-
Seb015005	125.640819517992	169.357156618355	142.906893884095	164.831943806538	143.77450819886	127.689987715895	162.541190230101	156.660611980327	121.865562393696	-	chr13	29774769	29787208	+	534	-	-	-
Seb007510	126.755624703488	219.377822359344	130.610018808374	180.854015158051	116.981087191337	124.062762984825	181.703308359115	140.55236357106	92.9872689732418	-	chr19	20848456	20851252	-	216	-	-	-
Seb013082	196.329478773964	225.584023954954	46.2036253147677	190.755977073944	222.396397210136	141.676847905061	135.336139853979	53.9917053264689	96.3191825438461	-	chr11	13825102	13834438	-	765	-	-	-
novel.747	136.24703638757	146.503749346437	159.024624287546	168.919434767771	123.42829557377	135.034931084806	170.863657680635	120.582727464073	147.230488016941	-	chr16	16427669	16432180	+	1372	-	PF01145:SPFH domain / Band 7 family	-
Seb013424	163.903442938683	158.86540922904	155.063642621267	133.544095577267	122.322025085843	124.370283466693	144.474803181072	150.961245307423	154.3116212319	-	chr1	36483634	36495423	+	1299	-	-	-
Seb003251	150.424566372131	146.994914388043	172.206595974401	126.38378219033	95.4711032595569	140.2413866878	174.140023442644	170.360676802483	130.909725304395	-	chr13	16878034	16892780	-	1170	-	-	-
Seb017456	164.408080757871	191.287134542527	126.106225056361	149.594261842966	136.848357096631	116.542147629472	138.24164613708	172.501214085606	110.240328517675	-	chr12	31383131	31396325	+	747	-	-	-
Seb015750	181.689264318962	328.501397856003	171.333511262761	140.873120608211	117.589097000024	94.8684266548741	94.2626940149905	98.8978392721556	76.4003507239609	-	chr1	28092451	28099101	-	999	-	-	-
Seb011887	365.357606066401	178.107047082147	84.2260036050594	127.856129385071	130.079531310298	134.599960302167	84.0687410830513	90.3184926058624	108.195986082869	-	chr9	3209274	3240146	+	2670	-	-	-
Seb016997	158.833515266587	128.959431438328	133.059450498066	148.942189946289	143.917521741973	142.694398649397	129.776519105896	155.109898823319	160.525390648544	-	chr23	6035660	6039438	+	1026	-	-	-
Seb008864	145.78921691136	149.704427087868	141.742037327501	125.600357406571	147.075278344696	133.683356577939	152.031424367898	163.594700743506	142.563769789703	-	chr17	14677638	14680944	-	159	-	-	-
Seb002116	73.8854089589609	97.9547485883582	215.307577037976	156.542048968021	158.173456579474	149.685037473075	103.231764760922	152.024994470243	193.8881285487	-	chr14	26796878	26803803	+	927	-	-	-
Seb020382	278.172528819376	224.338892600349	108.09105004831	140.077910944697	135.443619519943	99.447313170721	97.7056823523894	110.862247434848	106.197874082544	-	chr23	6293194	6300593	+	261	-	-	-
Seb001509	432.093365071074	234.042478442449	78.900932863762	206.363025303407	110.700532628294	92.8558670975892	51.1480285202768	47.0746482768145	47.1201991171476	-	chr15	12813511	12822192	+	3516	-	-	-
Seb015194	195.872100838556	132.382961695149	116.992665934641	147.301912798412	123.147737262735	161.346546206443	138.027236926124	141.397515038284	142.790937673062	-	chr7	13784580	13789787	+	510	-	-	-
Seb018380	153.711347943524	154.140113816398	136.269503032602	139.735319258909	124.078053003525	132.580358586371	176.506813016137	145.160831005549	135.850640376821	-	chr5	27052391	27066930	+	1590	-	-	-
Seb008768	280.86879940506	119.541932518968	95.6682634906249	107.998132274476	188.313748862284	126.060647235269	94.99786602979	155.014676283953	129.323445114472	-	chr7	25938710	25947727	+	1266	-	-	-
Seb012476	184.881369764583	201.544062361002	131.048441209013	146.166732128248	121.211597917708	120.021799153183	128.215065257849	139.419099675993	124.167981011753	-	chr2	38070183	38075251	-	678	-	-	-
Seb007110	36.3641544843544	109.128294054711	482.094303067176	82.995013098269	72.5186938584493	88.0217560722865	109.251345505841	223.8386944307	90.9163955197367	-	chr21	5023503	5031833	+	789	-	-	-
Seb010369	139.216159770941	163.822103956572	130.293479206673	164.806096793027	149.857661665462	135.555075654442	147.137306460279	133.257176248286	130.297931243075	-	chr12	22071421	22123078	+	10287	-	-	-
Seb004982	149.795136835501	163.092450211585	141.118870896404	147.061386026388	128.685276008557	124.501643567055	175.894984741654	137.316423268623	125.672832553643	-	chr18	22567830	22591387	+	1332	-	-	-
Seb000453	226.286724992075	172.473796577297	123.524116179794	121.93956581346	133.556962980068	127.668551653693	113.464527636021	134.880680542723	138.014255938209	-	chr8	5554189	5564271	-	2721	-	-	-
Seb002820	155.308395192043	186.762252271774	66.0733036324717	185.232155344004	173.824103031878	160.314918673153	93.0381705506748	169.103784876867	102.001564224295	-	chr20	10254910	10261607	-	1020	-	-	-
Seb015417	256.081928835606	158.111740927948	73.6272369894284	162.178872288469	74.6047861665486	107.767699419552	150.142835245316	166.490046123786	142.42646291181	-	chr6	27287563	27291153	+	276	-	-	-
Seb015262	138.499756065792	193.144645402045	161.264873055946	135.977088319825	149.72780902452	118.803557865894	123.17859777415	140.451609188571	129.582258698195	-	chr22	22234698	22239247	-	372	-	-	-
Seb014871	184.710023583426	172.466394424671	158.938375464294	129.098816870384	139.907155921359	130.632637638566	111.378645730741	127.85527364846	134.159583855635	-	chr11	19427130	19438331	-	1335	-	-	-
Seb000835	97.9679686647706	92.7465206470549	157.715673229998	104.338854898875	119.534355375669	155.460010585681	145.131775802516	237.249579299406	178.887620409312	-	chr7	1463269	1478298	-	1467	-	-	-
Seb006928	99.0739624601928	95.0582372053691	187.512789331118	218.999402970543	111.683556567908	147.090119262535	118.537085394255	210.643828988694	99.3463983352829	-	chr5	5108411	5110672	+	279	-	-	-
Seb015483	169.427468542255	143.102616250482	137.523249547061	126.580635490488	135.478096704497	140.686259052794	139.924187072558	149.614038588672	144.607503156694	-	chr6	29170281	29193297	+	729	-	-	-
Seb001584	146.054288214835	119.697734449259	179.278287049823	137.411110118337	125.836473686765	142.781418799289	170.920177092395	110.246055951226	153.842002195315	-	chr15	10525163	10534531	+	990	-	-	-
Seb010157	172.239546265278	196.609173952347	111.565405228434	133.553734270561	135.074590512414	124.266905152788	147.207350325455	151.885792252662	112.85997674238	-	chr4	30588507	30599511	-	420	-	-	-
Seb020340	75.2460474381211	56.2449846733153	128.546990702614	168.692367984891	175.689337524954	152.521139050691	144.101107425064	276.147611523699	107.985215581829	-	chr4	28902451	28905753	+	465	-	-	-
Seb001835	205.629496793931	183.265011656324	152.599129479967	129.025564358609	131.669888863552	127.310479293328	114.733332161862	126.078634337671	113.272558910598	-	chr12	12969970	12976534	+	459	-	-	-
Seb013103	104.830210882062	134.84717313066	173.372074752042	130.096352096397	129.483207934407	146.555408405681	174.288472966189	161.248029149872	128.627096148873	-	chr9	29972843	29986394	+	2535	-	-	-
Seb015135	137.184248269882	157.278723184598	127.597927445563	132.428381016025	139.27684560262	141.492863376831	148.187275697575	171.832641889752	127.484784265116	-	chr7	15097086	15116091	-	1413	-	-	-
Seb003604	223.312447364056	124.23123462734	112.617783327073	116.491054297963	114.63978490427	155.943316724221	131.728752158168	153.528467463094	149.100789394339	-	chr18	4848422	4892027	+	1767	-	-	-
Seb006360	233.391195707437	171.097170992441	119.558859689999	125.160661625391	122.238497116362	133.090555895246	114.485395834576	136.273187352694	126.02262018833	-	chr3	29565323	29577991	+	1362	-	-	-
Seb013267	160.212491751701	86.7126110724345	146.172950243266	134.712229741324	131.20743484662	158.608756031502	122.8927121225	136.228530480578	203.745648344257	-	chr13	8395739	8402445	-	843	-	-	-
Seb001578	175.258077289709	131.389969439851	136.290803994247	136.558693291648	137.839714892069	136.310550727453	136.950798097266	152.654442638837	136.911266701265	-	chr15	10806948	10813300	+	1125	-	-	-
Seb014828	204.688060543549	142.524159196061	80.3476805359103	121.867782521886	139.297479209376	121.126827441938	142.115968284124	191.900827062353	133.519091129121	-	chr1	31861934	31863803	-	150	-	-	-
Seb022980	177.854035615731	149.891480845932	122.350795825076	161.079017683762	142.094096555268	118.401336066377	119.108779923965	152.866618989672	132.341311249962	-	chr5	37589328	37599670	+	993	-	-	-
Seb004810	181.515585451176	170.882597125295	112.842304995488	117.524534364118	151.516712467393	130.922225341906	127.223736627635	142.508770096957	139.99766159513	-	chr14	13608046	13615477	+	546	-	-	-
Seb011896	85.0025264703521	174.948841228784	238.166720445428	105.753619033097	110.670666744738	105.424174136364	183.845040549186	142.934607021416	127.903650746536	-	chr9	2955703	2959246	+	354	-	-	-
Seb016651	239.715712396875	144.523399556594	97.1638127483441	153.771525498507	161.475942707209	132.698493890386	112.436198798234	96.1934573268356	135.365073521703	-	chr6	1149068	1164894	-	1098	-	-	-
Seb012365	195.327797759811	142.209304647027	123.284460399488	120.38361554506	139.082615988004	150.823945366892	133.869013611142	129.04045569762	138.927859644395	-	chr13	12733336	12775644	-	5880	-	-	-
Seb002016	148.219037193216	176.267529360822	136.427419071391	135.423138754165	133.923660516524	132.993982833209	135.355129450254	136.127566940119	137.488319124722	-	chr12	18661556	18665524	-	288	-	-	-
Seb003763	166.892407425601	146.796826268465	138.448112907181	134.314658516232	121.704080511854	129.449306829094	128.171231787544	151.026922771506	154.615737404347	-	chr3	35145246	35150703	+	543	-	-	-
Seb010637	144.215619014539	167.844684287512	81.8975574969205	188.141173277972	232.355291316858	148.689731792733	94.3785518496654	76.7857145322247	136.998712688087	-	chr12	27862633	27880000	-	945	-	-	-
Seb010802	160.609511478177	143.972397449197	120.379546908107	115.083683996077	142.632155310502	123.189535950883	146.892162551518	177.639985040215	139.919008095139	-	chr11	3593753	3614738	-	1812	-	-	-
Seb015558	377.497302026411	152.261543371567	92.2322071957377	119.915885249393	150.693808644402	125.848830256117	85.2939575547854	76.810141862071	89.5869386214207	-	chr2	20327353	20354369	+	2757	-	-	-
Seb021246	230.441020279246	114.017220803116	55.0140828202867	134.182011246296	126.2699080105	182.79404564763	199.704045473453	124.666755932084	103.048748583803	-	chr21	24347456	24351342	-	279	-	-	-
Seb014165	81.347932797599	122.737417573948	195.896104709402	157.823477998299	176.678818569222	150.743941599004	53.8928064085827	138.823815095502	191.609588772137	-	chr1	16973561	16987704	-	2499	-	-	-
Seb017470	499.742434025157	373.296228669091	19.2691315051318	81.0986459190795	150.323724393651	60.3849174241806	29.0187718486061	32.4658205103556	23.3451365631728	-	chr12	30924790	30939040	-	1293	-	-	-
Seb008204	195.44830532139	117.518336644413	139.391158581852	153.085834673657	136.847189005017	139.853455159337	113.70323334609	107.925071085796	162.968908751188	-	chr4	6478085	6505755	+	3759	-	-	-
Seb021206	175.613525285226	102.747534501431	145.330990386382	94.262702625784	92.006910582439	145.646157652193	140.566417228066	205.893595702317	164.261820871295	-	chr22	8106710	8108979	+	2100	-	-	-
Seb000497	60.2782339152737	243.23859445138	364.287625403198	86.1798811135904	93.1544105010155	84.3157118553735	141.545529159092	103.311993735992	89.2064679270771	-	chr8	4294152	4298892	+	624	-	-	-
Seb011826	186.443977161701	170.490123582231	167.100376262332	119.308134794106	106.956579628257	80.4261072349923	188.396383910884	133.304031071248	112.319281173624	-	chr14	7230212	7240334	+	1263	-	-	-
Seb019586	122.654325733534	143.953769040324	154.972239065402	135.157088102597	90.7194063832727	101.750074184243	199.869009629911	152.67206544913	161.560892038451	-	chr7	30636995	30644337	-	1554	-	-	-
Seb014525	215.57905500689	132.647055380068	103.003431180295	188.776039326299	152.412858792559	171.587678299256	111.399603037991	85.0255038886656	101.93175865543	-	chr22	4360566	4380481	-	648	-	-	-
Seb004386	127.911415129529	97.4184999646993	162.070826258567	130.842447238152	129.460821366718	175.12065630785	166.508067076869	142.627021330178	128.17698707102	-	chr5	14314545	14321760	-	822	-	-	-
Seb008530	144.173823926192	165.79044705675	193.725510751403	138.733103466649	142.51227801932	89.2591194638396	147.903329925228	127.634870261636	108.573215805971	-	chr24	11786613	11789682	-	1083	-	-	-
Seb011770	113.49129808792	116.792200239966	137.746799676949	142.863970553845	107.151907084136	185.269724183541	177.772670607028	116.09384970519	160.093422028305	-	chr14	5865280	5868460	+	195	-	-	-
Seb016045	262.992312859708	178.623365072888	73.8268936604469	52.7831854194311	186.190486061324	73.3601801450152	64.2390913995796	249.870868570772	114.022708307357	-	chr20	5417880	5419457	+	153	-	-	-
Seb000669	244.964249994482	183.624876157206	97.1574981108574	106.432496395202	111.756602907614	121.80218150167	111.009895909753	183.786599382976	95.2665057916837	-	chr7	8317490	8332328	-	1824	-	-	-
novel.2024	218.067024833953	150.628972769165	146.338652373096	87.7850942658807	102.86894568179	133.151372162006	136.586114378029	145.285494446871	134.858107802336	-	chr8	18626254	18640652	+	3120	-	PF00089:Trypsin|PF15494:Scavenger receptor cysteine-rich domain	Trypsin
Seb017760	195.58589521783	175.071984769931	109.257695417807	139.537504744279	124.80399411687	112.797491596655	161.789399204963	124.67201620105	111.402269262504	-	chr11	32920289	32929682	+	1992	-	-	-
Seb018216	226.034887290176	158.038259870372	87.4370325038675	145.839267044569	125.985969363541	139.313306889825	122.71696089823	116.207550425449	132.823987906406	-	chr22	11577234	11600805	-	1065	-	-	-
Seb003442	118.138408130868	110.666853601791	159.586112093797	135.429488965372	131.808465269651	166.680099191284	125.655408269697	131.505072852303	173.276924870895	-	chr18	10704368	10715513	-	1335	-	-	-
Seb021600	81.4735407143627	186.184747768125	148.739008098968	82.6423998729721	183.097654174444	194.328336403093	95.5383335490796	118.575904958946	160.972040498372	-	chr5	25502872	25519075	+	1662	-	-	-
Seb011632	130.199874904996	287.802689540547	121.736207356389	130.061998334341	67.5559096441973	143.658389899695	46.9029598297438	131.738849023699	186.553242307845	-	chr3	8341035	8347813	+	606	-	-	-
Seb011289	195.524166909121	157.077436129189	118.53985155298	127.949247207421	130.099680540651	135.758253371218	127.316174524229	128.647801475581	122.588342776348	-	chr5	36088244	36101109	+	1050	-	-	-
Seb014052	415.433597378947	93.7629913289464	73.6025393346975	85.3510632866476	114.366645013984	169.056800275062	110.981359420329	60.4417371272544	120.028972058433	-	chr17	9211666	9214374	+	666	-	-	-
novel.88	93.7165138406411	77.7450527147141	268.365515152756	128.493428198681	63.0820900229424	62.3241821669856	245.425788381766	98.8209563067838	205.018783962848	-	chr1	39024903	39031009	+	1219	-	PF00386:C1q domain	-
Seb002391	206.058196096658	173.679475349019	122.9229611229	122.836209175123	120.753050178257	121.390176243964	111.606361083304	134.081193261229	129.481612283672	-	chr14	21143778	21163627	+	3090	-	-	-
Seb015432	208.354629836882	186.788204798043	108.893345291583	127.656688058462	125.742828539676	131.591679414983	123.139569174257	112.593634299299	117.715751491401	-	chr6	27560577	27572533	-	741	-	-	-
Seb018440	156.500261419133	139.268996292292	107.723393415492	155.443600155467	147.098666939185	140.301344527341	115.952800113141	134.114364151251	145.483055457144	-	chr3	16873936	16886772	+	441	-	-	-
Seb009540	155.508498038784	127.076430601113	115.394499375898	135.546512400161	121.662762718225	145.989236873045	139.200339398724	145.195234439773	154.926124738739	-	chr16	27431537	27432368	+	333	-	-	-
Seb018868	166.39840573623	122.09415176663	134.785485282111	121.502679207121	141.662912944891	148.639380057889	117.628360673773	131.706895224467	153.242682433784	-	chr1	4231794	4239783	+	1893	-	-	-
Seb015435	112.677767646746	103.350561010598	173.128885246869	124.499243811539	200.408277143959	89.1745833860221	176.341161343097	138.06424263402	119.960331498652	-	chr6	27650005	27650675	-	177	-	-	-
Seb004873	215.420847303864	156.624999052113	97.1866056388056	113.104699158296	137.061633410933	116.041225967946	116.97902365228	133.393025977914	148.91788832208	-	chr14	15537440	15548024	+	2721	-	-	-
Seb005865	395.088777829785	171.114701440288	55.2465366913584	85.1231157883325	94.9908924356576	88.9549496899047	109.390925743102	108.277376380668	123.699635525547	-	chr10	22635701	22640304	+	720	-	-	-
Seb006402	119.055733540647	91.5161499451908	108.617336059781	112.685963290785	137.632242816947	137.463789244766	168.386206252147	190.23876465568	166.055261914232	-	chr3	28565699	28570303	-	1335	-	-	-
Seb003509	186.265716796455	148.533703687516	133.745571420535	132.294624038448	122.633654330451	110.899234352132	136.92838144546	130.786840701284	125.386522112056	-	chr18	8257404	8265392	+	1422	-	-	-
Seb006225	191.58903694106	161.371207285302	108.430959010726	119.399085841826	147.170781772192	133.131857582155	102.328843324547	124.581843433635	138.954560427939	-	chr10	19460420	19470800	-	636	-	-	-
Seb020777	216.254005085184	153.200060664233	96.4026329299906	151.539765448367	106.536347263539	110.932709909019	155.745692879241	107.236247761623	128.777879031106	-	000244F|arrow|pilon_2	130779	133278	-	504	-	-	-
Seb010329	188.93608341923	186.991651568239	91.9502863127722	141.731970527374	166.538104008387	137.733208163161	95.3274596831364	119.013639134287	98.1871846254862	-	chr12	23405881	23422613	+	519	-	-	-
novel.1889	274.222272036105	251.33463391067	83.8954292114279	86.7959183973513	121.215581310546	107.12197251074	55.5099791379396	107.425956463786	137.850007057221	-	chr6	27298134	27306369	-	4588	-	PF08357:SEFIR domain	-
Seb018807	191.298321484474	118.313970843978	131.616749176471	118.823542990719	140.853698197352	124.345505345801	152.611246865488	131.696646023184	114.69784276444	-	chr24	6197857	6204992	+	765	-	-	-
Seb019505	159.153228461568	163.768095296161	134.457009304885	133.575471531998	111.356996460984	130.314616878694	133.856307744246	139.511234952015	117.462846556556	-	chr23	10536674	10541785	+	576	-	-	-
Seb018170	44.2259906335131	181.323114731722	313.905356474188	94.5352041030079	160.139378071104	80.704660428619	101.322513924369	126.444721410982	120.582110289251	-	chr6	32457731	32470071	+	1788	-	-	-
Seb016881	176.068515808334	166.240510825435	132.861915684381	111.762965728218	115.347937767715	128.60956581673	131.222283799369	127.458169016149	130.131084656509	-	chr11	13390744	13395694	+	624	-	-	-
Seb018956	93.1628654409177	183.665153603172	144.341097320609	169.995987981582	164.689837338085	99.5227017074028	136.058141507481	113.051331999703	114.306301371985	-	chr19	2578482	2578727	+	246	-	-	-
Seb007889	465.555468015571	325.63723906942	72.3074832514949	60.1530854270229	123.857666229154	39.262411482211	52.7635780340493	42.5416155883703	36.0490091223299	-	chr1	8078406	8089275	-	1533	-	-	-
Seb021223	169.722718749529	140.407932310517	116.862040507202	128.788991816079	125.810804120341	141.529749044779	118.510960559096	137.311777494145	138.836397757464	-	chr20	2878405	2907011	-	3198	-	-	-
Seb020222	124.639825201609	132.402416244431	130.234133138631	153.230870669396	138.961979581468	143.778717254625	121.263371176399	131.040018479604	140.664964196799	-	chr1	12963199	12982208	+	1977	-	-	-
Seb016049	100.139380665812	95.627769266689	155.289178236825	122.940442604829	121.388745627975	188.232346843243	154.153786378305	163.377106373197	113.474522209725	-	chr20	5352166	5367098	-	663	-	-	-
Seb007134	249.07041613558	339.104166667784	72.2248474126899	114.463764280862	170.736633215391	77.7143742085768	51.4836195325295	68.3018319555642	71.0249650940427	-	chr21	3880825	3888029	+	1317	-	-	-
Seb005690	275.049465281177	184.211079749763	107.517318360155	118.029175987518	124.446440746786	95.6193876715003	78.8170191388627	100.744114525668	128.784406149947	-	chr20	21766438	21775625	+	471	-	-	-
Seb016438	87.9388148816393	53.2759204423384	134.443034767534	216.55862330607	114.372466384492	103.11153777763	284.594597453708	124.536704175965	94.0160642895415	-	chr1	14905295	14908297	-	564	-	-	-
Seb018358	136.802210389427	130.913837796599	140.48134757991	120.347007979251	130.841003936411	120.761659558922	150.103282338244	147.013065823489	135.342879004967	-	chr18	28669390	28677456	-	876	-	-	-
Seb000108	177.564314117566	137.761744946671	117.591338692107	126.904144415575	140.023294542678	132.823853514664	118.69231992201	131.769209793283	127.623769073978	-	chr8	18207920	18230787	-	2139	-	-	-
Seb002881	149.433947334144	118.572062399695	129.450954239842	132.993680122942	139.19624557623	115.198407883969	140.387372463186	119.561373325316	162.489391988578	-	chr20	8375751	8397914	-	1632	-	-	-
Seb009487	244.573084882616	250.202920993929	76.9010762354375	117.371928944963	165.396302410992	104.310637820298	84.2917961353048	87.8549530775528	75.9025719692105	-	chr4	8903516	8915027	-	1686	-	-	-
Seb014468	131.977606888178	122.873061825748	136.536063218918	139.118473198501	139.951057753198	117.738262805108	142.52762846443	138.086532631216	137.928785135648	-	chr22	5801230	5803970	-	171	-	-	-
Seb017695	106.064999092393	90.9900760969841	164.615727596509	135.640511368538	104.948628858142	114.879770633626	151.604176061188	164.937697189606	172.422527055495	-	chr17	29839331	29843420	+	654	-	-	-
Seb003536	162.433485842073	138.463118577502	131.735967246378	124.076288283913	113.550391845822	133.481140279485	132.634191583963	136.075510509166	133.343743707629	-	chr18	7562497	7568793	+	720	-	-	-
Seb015381	182.341154548466	167.437004465029	111.107945384586	128.601382880145	157.130098529549	117.924734554879	102.314854419103	113.577667532169	125.298279263903	-	chr16	20497470	20506681	+	627	-	-	-
Seb013218	100.310316541527	123.983604738409	153.978759974479	131.506330325375	132.431419461891	128.536032617292	144.23494106698	146.622339859453	144.127760513135	-	chr13	9830016	9835521	+	477	-	-	-
Seb014485	285.155552238513	190.00138734053	90.7372713255188	133.2691737572	113.197607972736	87.8927420552984	76.3939506657682	105.845649396325	123.033025493427	-	chr22	5453279	5466681	-	1716	-	-	-
Seb022005	396.119969851841	180.579180832603	46.2828886385717	83.9800539429973	146.171489811314	143.91343876314	50.7518464353303	63.585025904595	93.1557476487334	-	chr14	32529842	32531387	+	369	-	-	-
Seb011980	142.437740660524	128.467089815307	141.967861902531	120.457409034978	113.288580725615	128.582688164521	133.887317848509	155.896445356569	138.431017644657	-	chr17	5552878	5587789	+	1305	-	-	-
Seb005083	88.3943041483612	152.860962928675	147.155534802611	147.392361341359	148.760159865582	115.687073557632	144.70243696416	94.4248861230603	163.299627364979	-	chr11	25454659	25462687	-	285	-	-	-
Seb022839	140.115646401016	148.017828224034	117.143009904572	141.140145592272	126.616844610138	128.60956581673	130.528685017645	130.474443687201	138.801657962366	-	chr3	70893	82646	+	1218	-	-	-
Seb006545	91.4159991111793	523.644011643822	66.3770391845959	112.979875558106	142.183350666957	70.6776256703462	52.5039029859297	73.7646958484985	67.8399191781604	-	chr2	25781829	25785808	+	1065	-	-	-
Seb022043	123.132784553513	155.205327999797	103.708980451757	131.410557791557	129.962096606799	130.82152395117	142.540748689452	146.883551119305	137.391382589499	-	chr1	817978	823785	+	444	-	-	-
Seb006410	122.794820097698	152.30768835385	136.065834003902	148.279933628646	104.525783817775	141.251895642025	146.856406706488	143.218668571053	103.886543287736	-	chr3	28351209	28355543	-	369	-	-	-
Seb020921	155.953394710109	178.577715076135	136.921673432674	108.747538908687	85.4426122013376	115.35339418005	168.010930650492	117.016991267298	131.510566119299	-	chr7	35684139	35689007	-	1704	-	-	-
Seb005374	134.584841390789	145.264965663749	130.766731752847	128.521476034288	130.026254979199	122.860960550544	139.449548247744	132.53362559896	133.496518554989	-	chr9	21719968	21727241	-	1983	-	-	-
novel.1194	146.058107686067	176.869013625463	164.690888070725	121.490117963521	103.030748939379	99.3026231006198	126.005485628844	149.317646417393	109.877646482153	-	chr20	6127096	6139960	-	1735	-	-	-
Seb009890	119.111072819662	157.776086985794	163.457335703554	118.842261708866	123.320971287371	119.317858982197	149.56705626964	129.844920559357	115.165531215322	-	chr6	11463160	11472697	-	1023	-	-	-
Seb023022	178.996760763392	158.666285473851	122.478168978351	122.163409277433	124.714211945572	94.9957020237208	146.039038021285	111.227240801295	135.362895833905	-	chr16	263961	271290	-	432	-	-	-
Seb014864	504.212502569628	144.433277255283	161.891470650586	90.8528804561636	74.5134633090814	36.5865184141594	4.21646545865966	112.356900765497	64.9338503337344	-	chr11	19492125	19493565	+	441	-	-	-
Seb021663	147.968540256942	101.331410347042	144.980371037735	159.33188538037	127.69005170573	131.442110143527	121.778966463718	122.939043325156	136.317419051495	-	chr9	30542715	30561714	-	2328	-	-	-
Seb001858	117.943945256907	137.483111764689	113.130664921945	210.690678059465	162.299323108584	153.985612857447	98.5107331917077	77.6929678160569	121.231137478463	-	chr12	13641324	13650493	-	933	-	-	-
Seb012688	216.342984419449	307.246795924329	79.5205048946955	168.35294672134	182.391638761704	76.8034590229485	47.9519018957006	52.3673031596211	61.2121907755283	-	chr14	3090224	3108384	-	1065	-	-	-
Seb013081	154.884324021426	359.691634151288	27.5185930168862	136.980643449808	174.511923561459	147.917090292969	74.9389698145727	39.314544917328	75.6377701383392	-	chr11	13835568	13837433	+	654	-	-	-
Seb020545	59.6157179981484	33.6134527401134	92.3708017928762	186.746612908178	220.844072309711	220.728866867856	27.2828143172986	95.25332155389	254.888342162431	-	chr16	1220381	1222483	-	942	-	-	-
Seb011341	367.888675360323	156.587662386247	45.501184877479	153.944527627941	115.117102834991	83.3790847476772	50.534338522036	100.519480842185	117.341583567017	-	chr15	25558897	25567561	-	1050	-	-	-
Seb005880	157.998847651504	134.963749092975	106.894312443979	110.230348959595	130.34280595142	133.560888473537	147.865141444829	134.894700221303	133.289000821268	-	chr10	22949135	23044037	+	2529	-	-	-
Seb008152	128.780474938368	160.310201972151	135.614234088389	134.287970656886	124.479874831807	109.12326796571	139.377608216805	145.758006666284	111.938959983026	-	chr4	4867186	4871556	-	324	-	-	-
Seb017729	171.938711373238	117.584569238009	125.748781107789	116.470316996245	106.014110267149	138.35271474224	136.63983376969	144.568145387376	131.396704157291	-	chr9	5458527	5497366	-	1512	-	-	-
Seb007956	111.090474942425	110.008370299387	204.620959748773	139.313499095508	98.3953069833673	117.063479052668	167.299103782613	116.06151558848	123.711553786991	-	chr1	10797136	10815325	-	963	-	-	-
Seb021439	291.939894691095	146.88152642149	92.6069326860175	139.219075400194	90.6082848739637	126.966919221024	101.62640042974	94.6308475393029	102.481411854949	-	chr3	20646167	20656713	-	1452	-	-	-
Seb002169	39.7606955212799	64.202838089914	153.006627445605	188.812987370818	111.811860225382	188.021394311719	113.319161421486	147.363759896911	177.276293099582	-	chr14	25704754	25734267	-	2871	-	-	-
Seb015148	137.671135310694	135.393795824765	123.019605285624	125.137868807877	133.254815294782	125.469928370552	124.321476820423	135.103161556718	143.324260526721	-	chr7	14759371	14768571	-	1821	-	-	-
Seb019194	261.313330565171	190.639779689368	65.6755747128971	119.395347884283	109.434838869598	125.501624640491	72.1068966411292	80.127367136619	158.034638104542	-	chr11	1447915	1450872	-	711	-	-	-
Seb006933	162.221391359843	119.641763900823	127.938276752096	113.092707979374	122.295376313662	147.187604022151	129.160520834811	124.617801825339	136.049605689518	-	chr5	5041277	5044063	+	1416	-	-	-
Seb016993	170.099848478164	169.792406280715	119.379331063585	97.3473510667769	165.391419063652	100.292137584123	101.567212077714	154.140290279464	101.955087576887	-	chr23	5909435	5923041	-	1173	-	-	-
Seb017827	124.640394887308	97.5343419420562	191.904138926971	107.742182354804	95.1509255753238	124.344324656206	164.835749985263	106.275549679672	166.576629672139	-	chr14	30291856	30309198	+	699	-	-	-
Seb013494	150.482632345126	161.467661531212	127.44739502678	130.329096823384	109.299733493624	108.448893070262	157.805673803146	122.522194508445	110.885514099784	-	chr17	20731106	20737392	-	1491	-	-	-
novel.1128	80.1958454900129	167.286613249545	133.454903068531	151.249199516577	207.438998841404	105.282672912682	109.698773700811	119.889576680968	103.184321990857	-	chr2	5142213	5149991	-	1238	-	PF01400:Astacin (Peptidase family M12A)	Astacin
Seb021128	155.00685772253	156.095631621448	122.851870861359	131.668903343355	131.538411068869	118.728127035503	127.820110154046	115.746634602461	116.253797803524	-	chr1	22633914	22637458	-	465	-	-	-
Seb015757	90.8668998507871	97.3214204724852	129.75585102782	145.714607703602	135.792701013551	135.463367129847	159.535059466011	140.767769492241	139.755742678503	-	chr1	28425479	28442199	+	696	-	-	-
Seb017305	146.417957469468	108.317885736857	132.515936919064	120.425600182476	123.772442035536	134.376669601209	148.391739561603	129.71732961383	131.014299832057	-	chr3	19497232	19508721	+	1113	-	-	-
Seb009858	160.649102832089	123.282448571322	113.607474087178	133.696725420743	123.864877901122	146.960901565934	128.694742037195	123.00923487028	121.121820210946	-	chr6	11007008	11014490	-	1401	-	-	-
novel.940	160.567849858539	149.615814624684	114.704840325238	125.435313779799	118.484953644165	129.21817895509	111.288696198253	135.614846750329	129.394605329435	-	chr18	22552634	22562180	+	1095	-	PF00004:ATPase family associated with various cellular activities (AAA)	AAA
Seb020115	141.245137423213	168.558495947499	145.759143246963	145.261366820253	114.906747233648	99.1523571172662	129.943799135057	114.875698018251	111.915957566459	-	chr13	556710	596718	-	462	-	-	-
Seb022111	108.456277253684	30.2866317675843	197.325094480715	228.895394454168	96.7553852003112	120.050163956936	133.646192551815	121.666095818105	134.259215164783	-	chr2	17909766	17920233	+	963	-	-	-
Seb019824	147.391296218078	157.427274517004	155.504615042028	111.218339837263	95.115116857284	49.3367365370871	170.158707019179	175.59606642968	109.307483527729	-	chr20	2512726	2513426	+	546	-	-	-
Seb007537	167.618618374023	347.294108631452	106.45330686576	112.37350468788	137.396235789002	76.0278230593793	90.3214251926521	66.2759095246541	67.2065664096292	-	chr19	20033547	20037786	-	561	-	-	-
Seb015807	113.827734742331	50.1547150224045	79.5092820066894	160.521315229039	99.6761926364052	141.200712120465	88.9714754714291	313.059367065112	123.23367734256	-	chr23	12246331	12250777	-	312	-	-	-
Seb007433	461.818398323697	235.662433263023	18.5806737751205	168.065097218278	60.8309723839048	81.894880475227	43.7765544984833	37.5366551440398	60.4744878037381	-	chr19	22310156	22311701	+	669	-	-	-
Seb021095	181.03974398545	133.895856590305	118.801564543146	123.753149292995	139.7628517319	119.942525877022	113.27030996127	117.352288522791	119.816772677845	-	chr16	8845531	8855051	-	1206	-	-	-
Seb013096	115.725850442682	113.925631510373	192.124568253569	58.3260679558931	101.233633146349	127.810748637744	190.428412834031	129.901811797352	138.060104194806	-	chr9	30181022	30201918	+	483	-	-	-
Seb010447	165.710724812291	114.45799427444	99.8667310228949	122.419935965202	134.936258839792	114.666575056249	151.586516353444	115.7786757477	147.208665316148	-	chr4	19441407	19463100	+	966	-	-	-
Seb000100	351.854843244206	207.436709998665	94.0618790550549	60.4305298438172	90.7369570847537	69.5419896409925	81.8712287132913	109.975703325401	99.212546193254	-	chr8	18591157	18603615	-	1383	-	-	-
Seb009402	298.142765055377	202.833000349192	59.6104220161709	114.499602025153	161.655801621133	116.795360103913	41.3754470465595	85.5578785577409	83.3254952965307	-	chr4	12479756	12481953	-	573	-	-	-
Seb001173	100.372852564779	131.697225348634	127.351513651388	148.478517939045	135.942307367954	127.909136677384	130.370391681461	134.032115675751	127.378478788362	-	chr6	22904529	22910002	-	651	-	-	-
Seb003730	192.751407137674	144.548268381493	81.9451323375092	150.506489809882	126.497247789951	164.098770221507	113.620684262112	69.6542686723835	119.512739733194	-	chr3	36959383	36961103	+	339	-	-	-
Seb005955	90.2384980537554	97.7436392164005	150.022922911878	150.032077561486	113.975107663045	121.151017328926	147.321849171962	166.077965231091	123.84255191924	-	chr10	25878435	25894382	-	348	-	-	-
Seb013065	147.890683101073	127.29704940424	105.494268065167	137.927819599054	110.536183219257	123.378109276546	137.339016808865	145.420343330378	124.595759940053	-	chr11	14089500	14108497	+	999	-	-	-
Seb014304	37.4295720013562	142.069121179569	193.822840334853	80.9551115314678	270.099948862812	143.949842848383	130.934709296038	69.8220724942442	90.3531007457932	-	chr3	15491476	15492499	-	423	-	-	-
Seb014548	121.981436535009	171.196143175066	139.824202356071	128.652679801916	106.991876499628	90.1017808891184	188.261314412219	118.745972403358	93.3626304259779	-	chr17	21711388	21715508	-	327	-	-	-
Seb017265	146.84950212526	142.182801738859	119.882800962671	126.387025045183	114.363328596845	110.162537184431	126.870890217458	136.394158965298	135.563361894289	-	chr6	7340688	7353371	-	1485	-	-	-
Seb005862	111.485871755746	146.932122882537	122.775688500251	140.287535998488	132.029074490028	117.900289518774	147.700304743049	119.686046290202	118.630768887447	-	chr10	22575333	22578306	-	357	-	-	-
Seb002575	193.849386348346	72.9593989485702	91.3183009028824	140.317770381246	123.295583542381	154.492744893325	102.89629672736	112.700377962266	163.716225759549	-	chr20	16568551	16582239	+	435	-	-	-
Seb008517	230.824091066204	50.4912204087264	98.985197953331	124.447797843022	100.129266239298	164.960368716995	129.035342486237	91.0438582937869	164.507762709232	-	chr24	12030900	12034992	+	825	-	-	-
Seb002405	120.898374999664	86.0090475409974	126.692084406217	98.7401846360089	86.5835626585034	111.214480418015	229.103193305587	187.30157790427	107.774512722157	-	chr14	20706287	20708264	+	369	-	-	-
Seb010245	195.774091280969	198.38751909041	119.993933535773	110.673713946307	111.17622211608	88.3146856176569	159.50098242836	78.1590127582982	92.1712582455175	-	chr5	21313381	21323237	-	1008	-	-	-
Seb008185	112.717569048246	137.070906581696	122.841730256245	128.427825425864	124.062157131029	130.257400400105	128.064526397076	131.307979926789	137.753105499459	-	chr4	5674859	5679892	-	447	-	-	-
Seb020359	206.804703989077	154.641524391806	96.2477405522759	167.715048244859	94.8596636519493	130.774710022399	87.5209392773176	84.4470991003074	129.11946491713	-	chr14	17647162	17655667	+	324	-	-	-
Seb006221	130.649567462872	233.113464188641	72.7535913786701	191.822971698702	151.071729464552	134.455455172036	86.4172704339718	71.5976142635483	80.1938557035167	-	chr10	19427657	19428377	+	156	-	-	-
Seb021683	406.358515708488	73.2069218947386	110.092736160316	75.521456879186	56.3480328412483	100.338968616996	123.800110827868	108.409583189436	96.8585756815156	-	chr22	7286156	7289414	+	567	-	-	-
Seb007924	174.573241788731	157.920636345975	113.172253255709	115.147290124297	114.108474695218	115.238967598953	101.203279595252	128.587393133728	126.93681869156	-	chr1	10038112	10045935	+	1170	-	-	-
Seb021136	155.555001776235	160.289588599132	122.399753643222	107.833457694532	125.645954249583	115.239541358183	109.940806301272	139.999419663337	109.464384221788	-	chr6	34838665	34868894	-	627	-	-	-
Seb018757	313.703626633115	202.877822787677	59.5135456228047	178.705030612708	94.4847242699258	83.0147973490593	60.4702851144361	65.9550747934776	87.5052320707079	-	chr20	626367	628665	+	1107	-	-	-
Seb010145	178.847153994445	155.978899026048	98.2228650120522	109.921315925312	106.907875004234	101.279102206573	144.098378461391	140.691622813097	110.021115187703	-	chr4	30862925	30865404	+	471	-	-	-
Seb021235	149.236934878858	106.227953705618	119.715706894722	133.737032258896	125.721228191209	132.559491056801	111.35528583347	125.357513455269	141.268843998422	-	chr21	24524475	24538451	-	888	-	-	-
Seb010467	82.5708839143984	157.551111114461	207.094799428841	107.478254072824	114.492551469942	83.1875228613441	156.522287457634	145.942277218327	89.2113510472993	-	chr4	19883402	19890172	-	339	-	-	-
Seb019167	190.765190328514	109.433820688556	98.745678012883	121.606935384639	150.357253630615	134.192390151047	109.686078325208	109.537142009712	118.550797603543	-	chr14	3737039	3776797	+	2400	-	-	-
Seb008052	128.765382886928	115.29456433226	130.246358443305	130.520778736854	135.062014905812	138.70371016937	126.218976882051	124.780234988137	113.109482954781	-	chr9	15322975	15337864	-	483	-	-	-
Seb011835	138.467262183865	96.0989936931107	116.549884078836	124.183391937592	147.202427038659	151.211354973499	96.1109782593886	123.487445596789	148.994383379142	-	chr14	7707378	7715118	-	2019	-	-	-
Seb017089	145.695762285134	86.1813413061036	114.269331220943	107.014210152693	101.103846437187	131.307668596102	129.484005371099	169.703964904316	157.199576470808	-	chr17	16765833	16773574	+	936	-	-	-
Seb019290	95.7529177738807	179.886035216275	178.372473536511	180.081134751392	60.9901394758251	29.7346470911855	95.9245891845073	110.436754257206	210.653063934303	-	chr13	32638950	32646355	+	243	-	-	-
Seb022812	162.677017603354	149.259102204206	31.5469354213393	140.975484492327	149.422674806964	131.730900404631	54.690037272615	174.796544258106	144.894241173974	-	chr3	22049796	22053095	+	663	-	-	-
Seb017833	80.4738643807352	95.0340794790723	104.592690375492	157.018808855464	155.441612240923	131.755977212858	147.102422228606	121.764290234717	145.864485568406	-	chr14	30434247	30458182	-	1962	-	-	-
Seb011238	223.626893236566	79.8772627973736	79.0193513228703	138.640813204686	133.732670740113	156.559440245102	106.976976647496	97.4818109574387	121.915374599865	-	chr5	34112510	34115365	-	699	-	-	-
Seb007805	160.834131533263	124.008922585033	113.520280872654	129.875670527093	139.41581624173	116.704238636518	116.544838071377	117.861464490232	117.218550257932	-	chr4	23147438	23154204	+	657	-	-	-
Seb009190	155.022533982412	159.380538848974	115.447246509931	108.686307186329	110.850828295252	103.082515631894	136.508069224107	142.42639508534	104.570825908194	-	chr7	19354256	19356662	-	360	-	-	-
Seb018111	114.654570587917	180.552184898033	166.564033337155	106.991537650542	121.823524633742	87.5892574591595	133.193855908084	102.277652135325	120.932982835127	-	chr2	3040526	3046948	-	354	-	-	-
Seb013126	149.301630388102	138.728816792011	148.848153903159	102.238303694641	131.135976930502	120.85363340474	120.508461431717	118.255717996861	104.198350737427	-	chr9	29659097	29669700	-	1818	-	-	-
Seb001109	149.449725387922	174.495147377097	86.7224009045603	140.654196603939	115.695580738685	113.779733945694	101.674314809952	165.60705618262	85.9554302286234	-	chr6	21093749	21095713	+	693	-	-	-
Seb006269	184.666341421056	142.379738733399	100.030414051117	128.28328442054	137.911357155526	124.412517048818	94.5907265538352	100.364798875927	118.966481350997	-	chr10	20702889	20712497	+	2340	-	-	-
Seb002579	104.528117785503	107.965847107609	119.761257757928	123.369212081689	132.813433171877	120.594447078008	144.513386899156	146.622339859453	130.051844002253	-	chr20	16521107	16526381	+	477	-	-	-
Seb009954	170.118975837476	151.464120179239	119.438270670264	124.596853350021	108.201662440838	108.414675316582	106.154309359778	125.665576433807	114.897070753579	-	chr2	21062304	21074710	-	924	-	-	-
Seb017300	209.94827714725	180.393385684735	74.0664381403904	85.7944187447838	139.964719512058	138.928625569415	146.396278199526	72.8368523769053	80.5810785702647	-	chr3	19596630	19603014	-	1482	-	-	-
Seb001101	62.9039768399268	150.039824297143	112.297639136484	159.421296063764	101.644734194659	106.828434919296	186.755174413883	146.751571033697	101.470081472759	-	chr6	20915036	20922611	-	591	-	-	-
Seb008967	121.28484752343	107.799695542441	137.643215920104	113.99283379659	96.8161655181448	118.051535344723	155.581186840513	142.098281823581	133.206074244474	-	chr17	10493852	10501745	+	1485	-	-	-
Seb013112	111.068363936417	94.2492235595222	116.38751222307	130.14899268965	103.897676123885	145.531877108405	140.391655830767	160.443399819128	123.45633049094	-	chr9	29869033	29872610	+	456	-	-	-
Seb006250	157.128378226688	186.580473501635	93.7932921054117	92.4144143390039	152.653891252431	132.506825386934	123.155928605018	67.4254724714783	118.871888336405	-	chr10	20468333	20470415	+	378	-	-	-
Seb014166	233.190929709943	196.87456859138	74.1018282350892	169.974676428858	91.7086952493281	101.367145471314	62.1565166750691	93.0553579504946	101.062306968525	-	chr1	16966141	16970180	+	1218	-	-	-
Seb005141	82.1070559046799	73.2407054245776	76.205295509519	164.317693573873	147.999845268558	185.20351307239	106.404316601314	113.898193465082	171.455158594799	-	chr11	26770004	26778581	-	978	-	-	-
Seb016976	114.320081065859	113.782802476111	113.308859882959	112.227890269278	119.381613722585	139.873596525734	138.757707807233	153.350627571026	115.705970368377	-	chr23	4624650	4649370	-	984	-	-	-
Seb021381	71.8774743842052	21.3564132096711	317.779307990864	178.346647327148	43.554004958313	71.2382795855881	162.419720327614	121.739411547853	131.454959114598	-	chr7	33344193	33346811	-	258	-	-	-
Seb015930	237.942039877798	133.680721963927	88.6935672287076	66.8626824422181	76.2349165158264	113.083071320391	122.594156125821	151.376133015794	127.944299832814	-	chr3	7642146	7655283	+	5982	-	-	-
Seb007198	96.5645687679044	117.322227396703	137.888012514099	137.584467220266	116.938318440536	130.521149408199	134.417872706339	118.949934391866	127.210220611216	-	chr16	18091980	18096009	-	789	-	-	-
Seb010249	29.6693844942416	47.9462716774595	141.087265326215	147.685242337566	84.4679226743923	166.63861446493	160.935828979999	154.130872613129	183.502335066112	-	chr5	21247579	21258895	+	855	-	-	-
novel.687	116.086367110728	138.464072186815	131.451849416227	113.06626378995	105.916871315269	115.497290627259	147.145285530153	136.086213700577	110.482283584336	-	chr15	9637361	9643551	-	1284	-	PF05255:Uncharacterised protein family (UPF0220)	-
Seb006099	191.955802266624	129.916086592832	88.2213717306058	102.625447232644	115.451003683814	124.081867198405	107.291218954957	118.90301258092	134.628374549578	-	chr10	16329620	16352478	-	2448	-	-	-
Seb016232	179.784306200368	162.336297055707	93.9362696848407	131.890082482772	120.827239561771	137.2841113117	103.031373707571	92.6940318891575	91.2364882670965	-	chr15	28473473	28485808	+	1302	-	-	-
Seb019761	166.220990376309	140.139640316191	120.057334177746	112.462561363021	109.066308411687	119.59181921998	105.619382027411	118.369484454329	119.566695637418	-	chr22	2546048	2550568	-	1233	-	-	-
Seb005344	121.43246420649	166.208358548519	105.920547035292	143.476401274598	99.1195171127707	118.795984489349	103.570107877619	129.752222113257	121.456417690902	-	chr9	22454595	22468112	+	747	-	-	-
Seb014125	140.629261481351	112.056380232047	100.146155452062	153.108476963968	121.992215224112	129.988932967982	128.279447377467	106.475872927489	116.814696932934	-	chr1	17840109	17909619	-	1068	-	-	-
Seb004855	125.822432856108	285.257714412655	129.761477956546	58.8985275117565	48.4160854178191	64.22005987423	212.301327400828	109.544837308201	75.0597855637423	-	chr14	15059599	15061211	-	828	-	-	-
Seb015464	236.936176145706	229.268102503067	99.7217955170102	101.709844381738	122.118051952919	73.2807547531259	77.5647041558554	87.3564296420653	76.8164795657467	-	chr6	28497727	28499129	-	381	-	-	-
Seb002793	150.6146346542	112.182330909731	93.6281630700148	121.679678670801	116.561260700198	134.04377282307	139.132225103748	122.119987878955	113.897243179378	-	chr20	11129837	11134830	-	852	-	-	-
Seb002459	61.4296312034273	74.6548326620011	114.912329905727	129.663819680156	48.3562597165085	188.430608345782	251.667723528883	153.80401036298	80.0438538357182	-	chr14	19381875	19383127	+	309	-	-	-
Seb005977	111.809997851704	138.062204703276	121.141413046268	131.614839014172	109.683054495572	133.488812050292	111.553731819657	121.590706123415	122.303885112522	-	chr10	26302144	26306256	-	381	-	-	-
Seb019052	241.362147997695	203.890995209842	64.4876542417849	98.5808958692708	169.660070365641	86.4325566903005	65.2205219626287	82.7350209267669	88.7364223916079	-	chr6	30240058	30247862	-	1620	-	-	-
Seb006815	174.345867646574	128.754953041399	87.0114380543525	155.217492390801	134.734660197873	135.479992481728	135.100769541384	79.7268389924269	70.0074991150534	-	chr19	25816995	25826038	-	582	-	-	-
Seb011062	126.350654656512	111.122631458204	140.658629199119	118.50456804573	133.500314270855	127.670809861863	114.398555546262	113.992184566958	113.609304807683	-	chr10	4628336	4641116	+	1233	-	-	-
Seb003216	160.784679222242	125.591981225788	124.59883286181	119.201818311001	105.778816675369	116.249685465512	130.469488335098	109.739205951898	107.277487405071	-	chr13	17678746	17687447	-	1470	-	-	-
Seb020277	320.456361908522	317.37338542628	37.4427397367345	53.4214937082242	103.695635104468	57.542258102147	58.7589760456976	57.6502067966486	93.1037421695786	-	chr1	38572356	38577342	+	1875	-	-	-
Seb021902	108.449325641205	108.012602238056	100.967702787473	131.914123693578	129.382781138574	126.283140461047	126.381022720719	124.616721442821	142.978092292967	-	chr22	2890294	2914661	-	1176	-	-	-
Seb017696	95.5025015129487	67.3438896544963	53.0011670526737	111.445994290538	163.8811133688	229.175807334818	136.427864718099	144.581078662146	97.1688082736535	-	chr17	29830626	29835125	-	828	-	-	-
Seb015639	101.316142661632	99.1915509695243	86.9823601398857	189.707008907046	185.083713126153	166.755470094786	79.6017569922718	51.9933322480597	135.83387031312	-	chr9	6723983	6731606	+	297	-	-	-
Seb010080	130.138315684111	148.012506139026	116.171385897509	122.598154506179	108.379536662562	110.556083984167	135.585717405025	113.727990915668	109.709349275993	-	chr4	34470714	34474016	+	408	-	-	-
Seb013417	120.055211198976	155.929860205521	111.571254311229	125.048536704561	110.820151436723	119.220713215784	109.759866470734	132.034038506147	108.03429977073	-	chr1	36381956	36382747	-	792	-	-	-
Seb004885	169.676880350274	117.824744249946	112.621388753674	99.8291205024604	106.325147897914	122.338729690999	109.421006372172	127.979048008645	126.159948694406	-	chr14	16205329	16215208	+	1527	-	-	-
Seb018117	174.360383364411	161.418388518844	107.43858898162	117.145032260709	111.906957848298	105.343631923782	93.4451887211405	115.684681807112	104.650368912639	-	chr2	3147190	3162924	-	1491	-	-	-
Seb006480	113.670030060576	166.637863321211	114.98748423108	129.771450780476	91.1102698317142	104.8606403108	142.676297014216	127.277973678237	99.8284751905589	-	chr3	26327456	26330577	-	384	-	-	-
Seb014994	209.322623017994	123.796757919892	88.7010327370121	113.839182213352	100.487701112639	160.546582399927	105.439376370825	107.312962501974	78.7804922398864	-	chr13	30095240	30105474	-	1140	-	-	-
Seb008379	186.161615440659	150.322864179827	161.027948918123	74.4818902662741	89.397085270776	121.234751553113	104.211565528258	95.7197634986498	105.355597584804	-	chr12	7037430	7040994	-	195	-	-	-
Seb004083	66.5945128106804	74.4975662040946	165.45294114259	114.756462876298	115.763265360802	154.090712242197	126.637034155618	128.677650101735	141.033937990029	-	chr21	11676555	11684851	+	1923	-	-	-
Seb000301	140.738251916006	92.0736071868918	129.829834063931	108.446683831902	97.3277685603876	130.680943934751	124.800737473241	147.266413484428	113.869134415107	-	chr8	11104960	11122063	+	1524	-	-	-
Seb021014	183.448807284143	96.2886716010292	89.1420430743981	95.6852652053186	93.7121709860156	128.508556929381	145.560265046801	139.66864100673	112.769083910505	-	chr17	25549477	25570950	+	2778	-	-	-
Seb000797	109.930502689684	132.178069135533	127.113284528861	117.170589849172	97.4609511657398	121.710690180033	114.944514894766	153.492104979189	110.257983384492	-	chr7	2919588	2928260	-	483	-	-	-
Seb005043	113.615044903335	124.97674819894	112.439540567495	121.129015457315	107.517100031295	128.475177555688	112.97219521995	131.254007973383	131.702953572347	-	chr18	25969108	25972834	+	261	-	-	-
Seb011439	141.086338946477	99.1396850632174	88.7683220154803	121.504279414497	120.66395950831	138.981304995498	110.146659169059	135.548229240812	127.885348167623	-	chr15	23214900	23219461	-	1116	-	-	-
Seb002801	151.458797569024	134.687779308992	95.2340661750422	144.959665502668	113.087485916477	112.470914006783	118.297533308902	108.971462126698	104.431855923795	-	chr20	10812301	10823228	+	1404	-	-	-
Seb015440	31.2707305838858	71.336610385	180.151750080516	190.834253452726	73.3577051785138	191.812949281341	67.6926030700035	143.404150658009	133.624438196579	-	chr6	27713680	27716376	+	207	-	-	-
Seb003419	115.242904796599	135.270843288685	128.679821486083	110.499815854809	120.709055904028	119.144792574806	119.747619025934	126.125295564295	106.574796439536	-	chr18	11502163	11505236	-	315	-	-	-
Seb002042	18.6113893929395	38.1540377117614	185.500549623526	146.11476005181	179.107164872274	121.23718697793	33.4615681212732	93.5203347552117	266.082851766327	-	chr12	19291872	19295942	-	3102	-	-	-
Seb016586	136.641658203196	71.1852523442358	148.978432542074	93.1889184439956	119.495386576671	149.242116482515	95.0564933547833	96.5187472714553	171.12783113563	-	chr13	5539223	5548610	+	612	-	-	-
novel.939	148.968551340417	135.653975717235	124.21941332668	100.776064731597	114.334456259406	115.542283728399	100.42386635076	126.369413445046	114.443523822612	-	chr18	22549497	22551813	+	697	-	-	-
Seb000474	166.69484046846	132.724063830216	79.453719964756	92.8222077072071	90.4417458392383	137.212950150954	142.007374409575	105.959391908078	133.270055683159	-	chr8	5028137	5028772	-	636	-	-	-
Seb002851	88.5251244983076	96.3489330377293	118.604824315304	148.879572629477	135.221580799418	157.858179443604	97.618087606428	109.451632921492	126.940034968924	-	chr20	9350802	9357370	-	915	-	-	-
Seb015218	153.40703184907	116.707346854147	111.418176964211	108.756806412612	126.222836283376	133.560138784286	96.8220125760463	115.255751989401	117.271666167644	-	chr22	23227444	23249213	+	666	-	-	-
Seb019575	257.448976591857	128.988799120384	51.9700440324439	130.014868039889	180.820996348041	88.1463132283912	77.5285584334196	101.44526968242	62.5873494392643	-	chr7	30374703	30375353	-	651	-	-	-
novel.1300	122.861051824415	113.774873913469	126.129000246005	113.968104466028	114.108605958641	130.102447801271	133.910092166061	109.741011051184	113.249324194769	-	chr22	21675242	21677453	+	791	-	PF01990:ATP synthase (F/14-kDa) subunit	-
Seb009207	152.626228463065	113.323510866876	107.387008726156	99.8294974917516	145.264445540117	115.950191626619	108.341352983457	108.105051643723	126.645911949369	-	chr7	20084012	20094443	+	1305	-	-	-
Seb001057	133.054975107674	227.145067517392	100.664386065399	106.894092161705	90.242552976174	78.1201704051898	86.5128359285706	130.442792204905	122.619573485928	-	chr6	19872809	19881204	+	1470	-	-	-
Seb006186	155.543840879247	134.999453509046	134.360450696414	107.753581059202	101.160008685879	114.877040276629	99.9762291752375	102.855935717133	123.885127012745	-	chr10	18785557	18793927	-	825	-	-	-
Seb004682	10.9063688987124	18.5067177676478	229.384060407864	99.0820881635122	82.2233478379507	109.24226825793	188.920183279411	159.07809495269	177.70810155968	-	chr14	10054383	10056270	+	393	-	-	-
Seb000025	154.878908977898	125.516914689131	150.248018285775	154.18494752263	73.4456156268249	101.67587315949	101.451231663216	71.926391722194	139.47767660264	-	chr8	20796831	20798954	-	741	-	-	-
Seb023054	177.013364155367	155.416392445308	59.3649664635402	130.464646912925	201.191881938098	95.1913321793117	80.6150015102991	100.932091005359	72.2225528466187	-	chr18	509897	512499	-	762	-	-	-
Seb010152	134.681467051447	102.100981332839	105.136180073444	128.739793451946	133.692671075813	139.68273189715	99.438310400057	110.524892129717	118.112808589685	-	chr4	30630762	30634934	+	567	-	-	-
Seb019951	86.9793294115231	46.3486451653955	88.3456039942871	239.920417761821	80.4149650868739	79.9268488126569	72.0372403784566	173.780248141594	200.366175313965	-	chr23	850163	853681	+	531	-	-	-
Seb010766	126.435539207843	127.362560664557	123.74615846142	104.976734361139	103.001906214408	103.745390130843	124.892075135758	135.519484176812	117.028219536729	-	chr11	4674887	4682233	+	687	-	-	-
Seb022946	99.6356252474426	78.4423721984312	143.83238656161	110.141657524267	98.6351227768171	129.797500552032	138.145613630177	112.775942820178	155.17863202954	-	chr18	555844	560805	+	561	-	-	-
Seb003909	164.344208154624	162.414639963135	180.449521568253	96.5781136254053	99.142029155722	63.8699646918545	126.141139687319	84.4604836739223	89.0042959881778	-	chr21	17418006	17423829	+	726	-	-	-
Seb011370	140.21204552616	149.233073352734	112.564616996618	113.582297077836	122.295664203643	98.1638601810427	116.030620784358	114.370424406219	98.9177705380549	-	chr15	24903677	24908325	+	894	-	-	-
Seb011215	141.395569278415	129.555218852137	105.672574499284	115.773249956286	118.595894611997	113.714560062115	122.387241922657	99.537600795042	117.23601949046	-	chr5	32743408	32761996	+	1095	-	-	-
Seb000566	94.4126965352741	88.5403333922231	118.809460808249	119.667354863424	127.318088735088	140.996965228659	115.950387947546	126.70797362765	131.012648019992	-	chr7	12310703	12326713	-	1311	-	-	-
Seb016206	73.0745951432247	71.3497551446066	118.989118880341	131.003228928588	123.667506170756	145.642033567991	111.297119502537	140.051079421149	148.307314070339	-	chr10	8219178	8220149	+	972	-	-	-
novel.553	213.997164222726	159.108366658676	49.0557824468414	185.67441609257	114.904114863776	95.3289632355778	61.435402588007	99.8927588034879	82.8134894668925	-	chr14	7058957	7066138	+	2697	-	PF01027:Inhibitor of apoptosis-promoting Bax1	-
novel.2025	161.337627748832	185.370451139763	101.106496626117	94.4940846499476	85.1277050623377	100.517023494494	138.484702733506	103.271598628874	91.6598794588075	-	chr8	23327416	23330022	+	797	-	PF00241:Cofilin/tropomyosin-type actin-binding protein	Cofilin_ADF
Seb000375	114.950595589759	227.609765125267	93.8008172411711	82.0589791159576	106.308000722607	75.1321318646833	168.048340451054	115.886226137898	77.042599135553	-	chr8	8523671	8534534	-	2394	-	-	-
Seb013403	90.1591209846567	94.0881137756598	112.515829874849	181.540454992912	148.564796713896	117.174185762052	104.61411421691	102.962140799228	108.732180982846	-	chr1	36195046	36214327	-	1368	-	-	-
Seb007415	89.6603684004862	96.5553950370959	84.5426427163566	129.976402102599	142.739422736352	125.937159254304	145.309940869059	118.242464591526	125.771923234093	-	chr16	12480744	12496999	-	840	-	-	-
Seb001403	99.1366674997246	95.180808805325	167.110676490617	111.282467189491	121.480359775619	95.3966369131334	120.359566225244	156.688935813495	91.4458668610078	-	chr15	15254544	15262779	+	1695	-	-	-
Seb005106	148.392595784777	101.671781458899	114.525041122614	108.624200725079	109.368478667038	106.269917208954	132.621015129405	122.927543377228	112.894135330983	-	chr11	25830830	25838242	-	336	-	-	-
novel.342	118.036570800523	152.116474894744	96.9284631242159	140.615014433424	104.230566864279	119.413106486696	98.528129603258	110.184021562533	117.044609620806	-	chr12	26439873	26443765	+	581	-	PF00166:Chaperonin 10 Kd subunit	-
Seb004507	89.7554483245588	113.180323640679	150.387547893301	75.3054344052753	86.0926027975038	162.668225538947	105.388720893347	169.477632595828	104.210428045838	-	chr8	31189453	31190142	+	690	-	-	-
Seb009214	292.265655720618	325.773747199161	95.535018982092	48.5509419091737	80.1006861595691	84.4012577628003	59.179583381895	28.0158246579351	41.4135507877365	-	chr7	20172616	20180091	+	891	-	-	-
Seb013775	334.060059942586	174.421079646985	55.9544177402398	83.8856753955197	69.1874896735313	109.4846032901	90.4515611719424	48.4848771465141	88.0431965831792	-	chr21	19780360	19785741	+	906	-	-	-
Seb011634	117.196935146416	132.576685589416	112.711321224944	116.39179158547	116.200502184796	117.270556291352	100.854400631324	114.595950068665	125.161780168712	-	chr3	8404221	8416480	+	1392	-	-	-
Seb000978	116.944898726747	141.490192405406	119.584602562407	107.480239777551	101.161064233699	104.345982040944	128.137478521902	125.651909894191	107.642405373633	-	chr6	17150577	17160346	+	837	-	-	-
Seb010283	295.594665693556	158.603039897541	53.1025819796563	108.880325718165	121.089927030702	88.7029161681126	65.6165657740177	70.142814069867	88.161152864548	-	chr5	20369020	20378165	+	1089	-	-	-
Seb015698	137.5854847055	76.8695738922201	115.724598780535	111.907843016963	95.1939316433805	121.198167108647	144.449674717218	104.268148884956	142.655529349748	-	chr22	9749891	9757120	-	885	-	-	-
Seb008353	271.46115081875	133.456504536234	49.5668921310918	117.570653816219	124.647445505337	98.5636540464424	74.8805398597583	79.7772074794394	99.3843181236756	-	chr15	5060002	5069367	-	1074	-	-	-
Seb002181	160.757486659529	103.913420238392	91.786514803634	88.4248574454564	127.548369833649	157.925746856691	83.6849531758016	119.448655568995	114.261999287035	-	chr14	25596462	25603347	+	1011	-	-	-
Seb005689	121.85367383636	134.505027912372	98.0079297079824	122.559222097634	118.609555253558	118.139316225137	113.325375741513	113.187774046611	107.206985243521	-	chr20	21760174	21764680	-	402	-	-	-
Seb019821	149.893961853524	131.596974135088	103.630982449229	107.98564982738	114.207263801998	111.469191202144	112.294095255202	108.802994712613	106.508469083026	-	chr20	2462419	2466880	-	618	-	-	-
Seb012298	123.177011839394	126.841404039415	101.10557402478	109.449329424535	127.430418213608	113.577278903086	105.622459739425	115.246563871418	123.673609934231	-	chr13	14321466	14328097	+	735	-	-	-
Seb003768	130.588445479844	119.19375213299	110.737829314896	121.942946057169	105.167831211752	114.590513618698	122.117632312176	120.316967994268	101.264835746838	-	chr3	35082502	35090299	+	633	-	-	-
Seb002872	92.3331707105278	118.602073045708	125.399747605065	104.338854898875	123.663830294462	107.518514025038	120.231272416781	143.063320828756	110.647036021942	-	chr20	8589674	8592796	+	306	-	-	-
Seb017271	112.821806052007	115.7982643488	120.583985481029	109.68687660726	109.576505425747	106.577319502763	131.928754665047	129.204584803681	108.620878731701	-	chr6	7451435	7457537	+	597	-	-	-
Seb011934	135.97648115771	117.734072822546	136.846040926546	131.226175199739	106.879354994895	101.853379921291	96.8469410035891	109.078244549164	108.33527754443	-	chr9	1235541	1242339	-	312	-	-	-
Seb001757	147.55150414875	118.137732500795	99.8258461297806	106.574687503851	113.081305596993	113.83424107255	101.985758281331	120.061579431396	122.550505570512	-	chr12	11004379	11021387	-	1092	-	-	-
Seb007546	130.641148127176	70.3038585964493	115.664997499142	82.5937602142449	100.200016471582	137.773392373696	132.286855493534	157.876368610482	116.036622904061	-	chr19	19844237	19870724	-	999	-	-	-
Seb002529	131.62683583997	117.438055725163	106.309329443118	126.169753770025	113.248174223059	103.298792124526	117.250174100421	117.411849891057	109.307483527729	-	chr20	17816687	17824049	-	1365	-	-	-
Seb017198	90.2097500536566	106.285211078277	121.932621462121	117.863128759668	101.055509451663	125.900913270869	129.053519038214	127.646643123251	121.897077121722	-	chr16	4368141	4377321	-	1023	-	-	-
novel.975	171.890709616233	117.526202668319	94.7290648698478	109.09201812514	114.065813270075	108.840583061016	109.673791179347	103.208493656897	112.767759128568	-	chr18	8630313	8648887	-	2261	-	PF00071:Ras family	Ras
Seb023086	77.5171933821376	145.140267725433	84.3637463791686	185.095432023859	130.204559054898	81.1770651940038	114.821553282769	136.108521904405	87.0905153310363	-	chr16	227146	229172	+	369	-	-	-
Seb001474	181.675793381848	204.129476079236	100.406255114805	95.2912898586932	76.3145849872478	66.2261591300388	114.861826532928	152.718279112486	49.3603548867351	-	chr15	13678999	13681487	+	429	-	-	-
Seb011047	93.4902279876021	132.938587369915	100.513238338574	134.56399937355	146.628079755625	122.670884566895	102.073601311719	110.359633618758	96.2513118841393	-	chr10	4287146	4294675	-	756	-	-	-
Seb008670	187.540525723329	87.0920624608554	176.787048133487	136.330690564367	55.8557555647949	106.727287373912	131.354383573517	68.7387953616872	88.4242250016144	-	chr7	29074891	29078179	+	771	-	-	-
Seb020140	154.434004647812	125.15072778186	83.8746715827128	99.2529911173724	130.230201434499	109.279941717276	91.4935925059033	125.249342411731	117.272099161659	-	chr18	3671674	3681097	-	1194	-	-	-
novel.487	128.973756097152	80.1795793665361	109.076254931563	90.3627838520516	107.201240782107	150.71433494148	99.299558340693	153.791260442778	116.348810769182	-	chr13	8780588	8801694	-	4224	-	PF10601:LITAF-like zinc ribbon domain	-
Seb006739	232.802360057403	143.538076769169	69.9431268295057	108.109697725045	112.422613651998	99.5647260724731	94.3323186757766	75.0927715546901	99.8054031614152	-	chr19	22752501	22800807	+	1710	-	-	-
Seb013125	136.211204404974	132.623326032058	125.37304932929	95.421522532518	93.4645403700013	99.7879717859193	118.725984153902	134.160318095993	99.6477524252787	-	chr9	29671399	29675515	+	1032	-	-	-
Seb010449	82.5958240048001	142.380322297576	125.771370502308	112.329116649496	75.5677083114754	98.749893050223	147.466568903606	130.415873410173	119.395060771506	-	chr4	19476131	19483558	-	807	-	-	-
Seb022077	156.766287361156	168.443753945079	107.667163577532	104.82986127487	93.293740350557	80.6044979343354	121.793844910284	110.825079354331	89.0427333952845	-	chr11	3238315	3246336	+	765	-	-	-
Seb011383	195.581841764163	261.553531075032	54.6130360317346	109.903593826815	129.875705762554	92.951782100776	52.9328586810198	63.8863978983147	71.0078229532056	-	chr15	24623883	24678302	+	4095	-	-	-
Seb007491	218.266091221162	216.959944581091	58.5622236293255	125.116936318566	164.700449571625	63.115504558145	41.2600475630518	58.4583278475747	84.9012209091094	-	chr19	21413391	21426316	+	2094	-	-	-
Seb014197	81.0115216134474	67.5093537568414	122.308431406015	85.7270591601571	103.96967728544	125.89201725156	172.065978271087	171.397909306114	101.020794573803	-	chr1	16318897	16321664	+	555	-	-	-
Seb006670	126.210304026513	78.8588770223967	97.4900625886982	82.3033927631923	98.6022896133032	135.362939801199	104.928341237927	169.722757839678	135.559037107809	-	chr2	30439146	30447531	-	1662	-	-	-
Seb010624	366.940244410745	127.15279864835	149.803109105414	59.0718440042864	85.6592280469107	52.8828144756903	77.4775528028713	64.9664258284008	42.3776705369042	-	chr12	27256203	27260478	-	390	-	-	-
Seb012126	153.562417721508	119.837660100803	101.598166607193	103.216674994929	101.67377937742	107.874717988986	113.594908244811	108.496561353099	116.151707825275	-	chr22	15823606	15832501	-	2622	-	-	-
Seb021718	90.4660868829867	70.6500598026458	155.002139832844	110.999497543683	117.378792908754	129.73413776149	71.5955155170772	113.643580418217	163.823195959896	-	chr7	34952053	34971580	+	5583	-	-	-
Seb017425	142.619886108939	97.1266287331426	100.388910008636	115.075171852238	126.664304274901	108.106591556092	92.7698786148942	121.917670172213	118.469246035971	-	chr23	15474698	15485553	-	1242	-	-	-
Seb010902	137.579727027031	84.8782651603006	106.167099319295	113.050642783636	95.1399581414232	130.539276866054	129.37999108829	74.9612605712317	150.8018777601	-	chr9	11320433	11325247	+	309	-	-	-
Seb001077	154.773580751266	109.064928012369	110.866544874692	98.1653082857661	98.8798076497516	103.192655576269	105.869947929389	117.330668720189	123.957579146096	-	chr6	20443703	20459998	-	3174	-	-	-
Seb013037	114.797149108077	96.998574252897	138.298707925151	92.252748930112	63.3753286898836	105.149923067671	141.702050400541	156.101540452023	113.320561963102	-	chr11	14490767	14496452	+	1383	-	-	-
Seb012291	203.549516182908	134.804392104931	93.7646965895259	96.5879685349589	99.1125474994732	100.77199745813	104.462931738293	88.1687207671154	100.198526567085	-	chr13	14424223	14439059	+	630	-	-	-
Seb007519	192.235946252061	80.5533756038381	106.014006341499	108.168704631634	87.8469738926436	108.994887650456	127.922601468136	87.5429937180895	121.974291913001	-	chr19	20667527	20683213	+	1275	-	-	-
Seb012655	82.980654908667	57.2172784600237	72.9104724382467	145.615043409185	136.315225513417	172.729485479416	84.9259788135696	95.5481057176287	172.099133066811	-	chr16	22898271	22906989	+	954	-	-	-
Seb020281	120.663841230891	217.011450994953	100.999970523864	83.1750871676141	89.5307379670194	108.791586300161	94.0406365327657	128.922735379601	73.9375974571431	-	chr1	38700852	38708128	+	846	-	-	-
Seb012909	107.238242775067	92.3667260178814	109.058307766863	131.929129281531	103.136010145072	113.308244685392	111.276485233654	138.854415554765	107.326743893334	-	chr1	27117491	27122810	-	447	-	-	-
Seb016386	159.86541716487	160.189791441479	99.1455838374152	94.6245477186353	92.6462284035898	92.2441023788958	95.0340426005663	118.559419018408	100.85499967218	-	chr19	8392076	8398199	-	870	-	-	-
Seb007584	156.500261419133	183.915038165897	54.9646666061984	99.4413168117853	144.412876672037	80.6494123303426	115.199859852666	118.306207160039	59.7287320705092	-	chr19	18001159	18001452	-	294	-	-	-
Seb013002	273.432994808001	148.929054452472	66.8803707380458	96.1887812544139	98.800550117939	152.143661161266	60.8039654124312	47.8293593916586	67.4844699805315	-	chr11	15190350	15194399	+	699	-	-	-
Seb019585	81.7760205203949	152.655532522279	127.486698237055	98.4223221306633	85.020737109884	81.6184705392133	130.698312938396	141.497756225135	112.427563038387	-	chr7	30631790	30635572	-	783	-	-	-
Seb009187	157.816827306547	112.035743697935	107.565607443908	103.991058715879	103.089583087365	98.2109411691391	107.269516559213	121.916161290156	99.6292167570448	-	chr7	19309207	19313826	+	720	-	-	-
Seb010714	174.140852642509	125.377564149385	101.69856859384	97.3188213434672	109.53759015098	112.176420624395	88.2397408485631	99.3726080998049	103.401353369376	-	chr11	5874789	5885372	+	651	-	-	-
Seb008573	107.626745425739	73.4660614412686	102.792469163589	120.296562118703	99.1494112874536	137.206461927474	109.38007454523	118.688662571117	141.778235987437	-	chr24	10799607	10802556	-	204	-	-	-
Seb019312	72.3114515880344	90.1183687012895	80.4677817026306	177.23693485489	167.642896490354	155.578602042541	82.3475704076232	92.2856407921387	92.3283877530886	-	chr13	32183641	32185839	+	225	-	-	-
Seb007802	79.2121411885054	57.4463785992142	153.128987568439	75.8195678931828	77.6124520788676	140.691070484362	161.411568339315	130.036964518706	134.459590935308	-	chr4	23179741	23186316	+	720	-	-	-
Seb006577	117.527676111444	105.694208791425	90.4912104871297	112.97863327763	119.049196635697	124.577530699429	105.366069476665	109.885575054467	123.850313949046	-	chr2	27291062	27309849	-	3123	-	-	-
Seb005036	138.753302529985	138.62726376309	109.931730973046	111.551845302754	123.417003192332	88.603349098245	96.8710023553912	104.348247505316	95.2282043994293	-	chr18	25577864	25588195	+	1380	-	-	-
Seb011364	133.109615656176	138.813231995497	78.373295048505	99.0516029525173	113.294351704486	118.304413152659	122.814500977469	90.2274052817551	109.462163928948	-	chr15	25083317	25118420	+	3339	-	-	-
Seb009204	119.403758637566	99.9620180266442	106.614396359125	103.380990001443	108.270200433899	128.187895109134	116.923969616324	115.595998542085	104.863507148241	-	chr7	20005710	20015243	-	915	-	-	-
Seb005813	99.1177338351906	27.5895274027275	119.847706465902	118.499128063723	113.131871847316	196.482618851061	111.760291844587	96.5410174023439	119.0582079106	-	chr10	21079288	21082147	-	924	-	-	-
Seb005199	150.165437733132	149.239957273362	94.9490899202721	91.8109086213141	91.7286253570409	96.0643877304718	96.2722820168313	156.76889572634	74.5456053674492	-	chr11	29063764	29074303	+	1719	-	-	-
Seb019835	120.543927593163	123.617014991698	134.854808446853	100.87200476805	88.7492298254255	66.7141111091139	133.87951388027	116.633015649169	115.445116189071	-	chr11	8179375	8185943	-	939	-	-	-
Seb011372	146.19139406146	100.656948549416	114.178936775169	108.368493432901	96.6257574307222	109.338289183376	103.201626984711	116.491522175064	106.197874082544	-	chr15	24884749	24891058	-	435	-	-	-
Seb013083	117.539010677174	138.165744604202	137.952779828193	104.907237766029	95.2462742987829	92.8973234516314	102.930156308428	110.740435526113	100.333211533818	-	chr11	13814263	13823869	-	771	-	-	-
Seb005172	117.020144774185	124.402530707215	97.1618438767585	100.860893068913	105.417956649732	114.111760215571	144.624765232026	112.941632593989	84.1667623163515	-	chr11	27989877	27993668	+	450	-	-	-
Seb020280	122.698901631757	210.914126295742	101.947146432847	80.4555100780924	86.7215285103407	103.941940213416	88.8016872752976	127.535246790747	77.3998077002707	-	chr1	38691617	38696138	+	519	-	-	-
Seb009797	121.932799598592	152.020681250764	124.702445185604	84.5551239699977	107.018412183283	85.6384830231825	117.58188904035	92.8091797548583	113.282301110556	-	chr6	8835988	8839686	-	231	-	-	-
Seb008143	93.0958945658189	123.102324178867	167.872348281306	105.087474485594	95.5137058923401	102.44724484545	93.6083693697727	113.954562034294	104.221989619208	-	chr4	4750142	4754541	-	669	-	-	-
Seb000975	113.254017152763	122.916190313577	128.378409291611	102.673730316191	102.927374756262	97.6571992688166	109.742060451061	123.359672051156	97.8351215178369	-	chr6	17121178	17131152	+	2331	-	-	-
Seb006838	133.000689112118	115.354605245501	71.1125329265196	81.0914258249154	83.6509494946148	167.171923669274	86.7981606588558	94.9070930624074	164.608440654587	-	chr19	26684385	26695367	-	342	-	-	-
Seb019555	130.361786550369	118.815482084027	107.233184571736	96.3892278589611	91.2709581382957	113.32983385101	111.502086573444	122.952332153872	105.765111376368	-	chr5	36568639	36583279	-	567	-	-	-
Seb022779	136.261583580814	126.513386557077	104.132786243724	105.338156607766	92.9638433963656	103.019391005053	115.733068814591	112.125153136124	101.517400898852	-	chr5	37137743	37150746	+	1065	-	-	-
Seb014138	40.5922917674766	51.9117485710635	147.261299847952	120.5693434387	109.34996800427	97.7116843875966	178.538375646579	138.055015837795	113.230883944111	-	chr1	17448969	17461745	-	1377	-	-	-
Seb005845	140.181939337846	148.344931756408	104.973038989224	100.526473662186	87.9953888118265	109.048320666283	110.682218289816	96.1041802195279	98.9548035974587	-	chr10	21981283	21987217	-	312	-	-	-
Seb020156	126.802714243834	123.582444439964	112.140973112135	108.706527894642	95.8972865928981	97.7033910855776	113.08462302789	110.40805820569	107.358590410568	-	chr18	3823246	3825527	+	387	-	-	-
Seb016759	140.62853666671	93.6204676773689	85.2930852151117	114.680405118941	112.342456606656	119.40099674377	124.786854956837	93.7568568796527	111.048664681268	-	chr11	19746439	19758141	-	339	-	-	-
Seb007955	73.7902418701524	78.1464931144325	82.4517054122773	144.008986078857	145.596767944954	138.864811989519	91.3789372160632	101.95243118647	138.341118017646	-	chr1	10782915	10788674	-	1758	-	-	-
Seb009731	105.18770381454	140.480802074971	103.054549508424	125.094433561555	85.6676013829857	102.711647382471	123.77366346388	105.859271200951	98.0094385233174	-	chr4	14892128	14895939	+	558	-	-	-
Seb022366	68.0875045467107	257.594514531007	68.6524236793319	144.26961666558	186.707652051537	55.2357545571606	55.8795631798315	89.6833820167529	62.0393825427652	-	chr19	913852	915973	-	555	-	-	-
Seb002000	35.3353525734313	64.1271553258531	117.403979501625	113.357976254541	114.788645042216	100.668196355776	178.404728124771	128.323513859227	133.739558765389	-	chr12	17991819	17994577	-	354	-	-	-
Seb022340	115.437777601159	108.122566058787	97.8719156870174	118.006634721886	108.219345842998	110.080489614532	91.5231910302924	123.328077820896	112.871163180753	-	chr19	1336321	1336833	+	513	-	-	-
Seb023013	119.11412058936	100.961280475724	110.588203019723	112.066128509208	103.879739992947	112.009555251366	102.660497122673	115.831228381025	107.99254696846	-	chr15	31964816	31972868	-	1515	-	-	-
Seb009847	83.855403595731	121.37093848813	109.669021581862	122.160235954596	95.1743937901443	113.504129088421	106.481141391225	123.111559332315	109.606682843955	-	chr6	10497794	10521781	-	411	-	-	-
Seb017643	105.109322515125	102.102026250365	110.633514263156	108.209489838672	110.458956166944	111.166186288801	95.4187833482366	114.456978506612	126.111305340208	-	chr17	30765910	30772468	+	744	-	-	-
Seb009647	217.113787646456	138.266895122798	66.5175692604983	87.1630741693682	137.52199702804	112.061202103248	74.242226422092	78.9976361404519	71.6594637203901	-	chr4	17698573	17709222	-	390	-	-	-
Seb002844	210.378473890182	177.767511344031	87.300921432661	78.6750680948977	85.1451584409391	75.2961983465806	96.4477814144021	79.7876172013274	90.6864592861778	-	chr20	9618114	9628185	+	1227	-	-	-
Seb008160	111.643847687383	99.2436268592576	128.476642820579	105.162582700709	95.1063342980174	98.1494054917148	115.925060208807	118.031107653825	109.487265573005	-	chr4	5035389	5038820	+	228	-	-	-
Seb009653	262.10480152295	125.449267370831	105.814764397473	81.2110365205687	82.1563925317663	75.6377886260517	90.3039037310413	87.6803192241122	69.9548163984772	-	chr4	17621937	17632627	-	831	-	-	-
Seb010185	148.649638255823	125.388277860731	79.7000463963803	95.5559006573878	140.061216492354	126.611603632005	86.6543696357611	81.6824706435468	94.857103387315	-	chr5	23425271	23430482	-	948	-	-	-
Seb014821	121.393542792095	93.4639864754248	102.671011722105	102.126512416779	112.140179296214	116.113767939772	98.5040028676702	111.403745414362	121.021236776833	-	chr1	31978495	31991650	+	1047	-	-	-
Seb011623	54.1992853458702	81.5329230897216	75.0279053276503	153.439492498346	134.581182888676	149.517217158059	128.782016339563	122.877674191274	78.4281194311457	-	chr3	8131352	8140005	-	510	-	-	-
novel.1015	41.0082825086061	119.161134863972	107.256499013348	242.408998651408	132.435352071629	96.6250766818936	90.077140715665	64.6824465830826	82.8009251379908	-	chr19	3905765	3910979	+	1619	-	PF02574:Homocysteine S-methyltransferase	-
novel.1882	42.9115430908908	165.818445281354	57.0409727554465	193.937385721235	216.888283844678	95.0508519232992	66.1743923029915	39.6905731090602	98.0577068474431	-	chr6	25606122	25613288	-	848	-	PF02140:Galactose binding lectin domain	-
Seb015437	73.1583098816177	66.7269266062169	154.106555204535	126.905165377004	103.5617451231	106.071925201442	80.4233586126519	91.9098659975438	172.233429229109	-	chr6	27658841	27677278	-	2322	-	-	-
Seb015902	154.91300597846	130.106197796791	101.31072159889	105.389092825647	106.151328235734	95.6832655966917	79.9237024849876	97.9253228906463	103.680659567139	-	chr3	6912323	6921236	+	1371	-	-	-
Seb016989	129.626816834295	131.340074886263	110.18269958108	103.166508214618	93.4230981545334	91.6950734832251	118.641389043241	104.253238796944	91.8469435559777	-	chr23	5795785	5802307	-	801	-	-	-
Seb010784	127.639089618649	138.392840044503	99.2651718022903	120.034786385104	104.384420575688	94.4776585145691	97.6044922094632	97.2120093863236	94.8171542992694	-	chr11	3910786	3913866	+	1041	-	-	-
Seb014271	96.5853562037758	105.607463321824	127.55387304808	99.8671896889236	88.3986546581512	103.76453605668	123.52926148417	110.210900958894	117.676337735321	-	chr3	13858156	13865303	+	336	-	-	-
Seb004457	112.407953317728	86.938250052829	110.700490439448	97.6832566337382	102.530777192235	126.818346237109	108.092439366043	118.044844873546	107.659498138888	-	chr8	33781012	33810823	+	2154	-	-	-
Seb005795	127.861083480368	128.89653572691	116.976913396876	86.8550467806855	94.8039294194864	85.0023911663398	120.703446162002	113.961375868427	95.2563019458707	-	chr20	25644235	25654447	+	444	-	-	-
Seb003166	148.31552825134	116.873806528709	135.666624789876	93.0386179062174	86.8343365905146	98.4304258236343	95.4184611104985	90.206089736741	105.242981432655	-	chr13	18893853	18900478	+	831	-	-	-
Seb020857	138.228228870971	162.404201724753	86.3076579182302	94.9214510899511	145.38193963596	100.100386210052	84.2326566698429	77.6103213555064	80.763040032003	-	chr3	1969465	1987696	-	2094	-	-	-
novel.960	138.603520632988	95.950336473116	119.727186218991	101.312656794157	101.647934491966	103.478482751927	104.636054408148	84.498146925045	119.980522955815	-	chr18	491484	499318	-	1124	-	PF00149:Calcineurin-like phosphoesterase	Metallophos
Seb022601	148.592855698117	132.333097852542	101.912768875677	104.071319373494	92.343243568753	94.4335972780183	92.5189824678976	102.270865116948	100.855422501747	-	chr13	975108	983090	+	936	-	-	-
Seb020063	35.8359300924052	98.5077189432925	116.749956745728	108.78167065586	112.728548910064	103.566530126903	171.307510759528	113.006115398782	108.663979794058	-	chr5	24551390	24554060	-	930	-	-	-
Seb019990	85.924079532299	86.5976762882587	90.0758750402582	128.734992952525	128.620509746328	112.286261240078	94.5343777470507	119.744880010728	121.795995534641	-	chr23	2432795	2438950	-	621	-	-	-
Seb008190	47.2925996322216	70.3601791689548	97.8092184583486	128.514931033981	109.184177017843	114.921629765282	149.447990354249	137.977474742495	111.506963379202	-	chr4	5812798	5819710	+	1230	-	-	-
Seb007707	149.377874558409	129.695854621317	94.7875361962101	102.252077800898	96.9506717440035	101.088917467136	91.4405403409712	100.428868329407	100.867684559194	-	chr4	25508702	25515952	-	780	-	-	-
Seb011185	208.779061775352	191.703424956796	71.3730979326626	82.7144281011314	83.3438727849904	67.7409163462164	88.7147551177915	118.021068647455	53.6263765799446	-	chr2	7103409	7119051	+	1572	-	-	-
Seb004557	127.668717545254	116.754436480758	88.1851314368188	84.9229689283064	113.12380986967	100.620991780713	94.7063886687389	129.620513071088	109.877867507222	-	chr8	29699749	29717183	-	2544	-	-	-
Seb006793	131.426279245278	123.622520672159	106.222809677104	100.16530070292	108.732420786819	110.508960257338	88.3818009751272	87.8249830643197	108.25489294561	-	chr19	24252635	24262195	-	810	-	-	-
Seb021326	141.840758953344	106.627825286286	92.8907461352663	100.969579376099	109.247962437102	102.66843180256	89.8140083830904	115.435135636602	105.407711328953	-	chr1	2729278	2749012	+	576	-	-	-
Seb007673	164.081837723236	117.559956639158	89.4989698726059	100.420452487826	98.5812235442613	89.6539887154337	88.2557775533643	103.476364058784	112.990843416618	-	chr4	26761893	26808411	-	2061	-	-	-
Seb016052	122.488975994276	88.5528419158149	123.371778849782	117.381211761235	79.9022604476541	117.126568868807	106.926928740697	71.6147757243018	136.975940295686	-	chr20	5280552	5286200	-	672	-	-	-
Seb004356	127.711354014351	95.1560414858337	87.0905031817811	105.710165563261	129.579050427327	128.542755652669	75.2639084370749	97.9493804797428	116.084547506448	-	chr5	12940337	12955378	-	1050	-	-	-
Seb001141	97.9211883142341	96.2342319269701	93.0713725240326	121.834550474425	115.126586079314	121.244019041192	94.5075803008594	104.220144478816	118.715094814952	-	chr6	22080278	22088957	-	1281	-	-	-
Seb018710	130.088839705521	145.048377717377	155.554107281061	50.1629110090747	47.8912956807728	159.188063982945	144.312584616337	82.1690740876963	45.6148537029178	-	chr1	39234766	39256689	-	156	-	-	-
Seb014176	143.546305881954	69.0706560558936	106.358821682151	147.412074485334	47.6317222624489	53.812160988585	126.149348794419	139.030714050917	126.912294576666	-	chr1	16753756	16758174	-	468	-	-	-
Seb015864	104.968236176179	159.032415355217	128.543572263333	65.9176059772895	104.449289728645	89.682820227281	105.473643311472	109.796199307275	91.5932413442648	-	chr23	13314253	13322773	-	510	-	-	-
Seb016960	323.574023519568	243.337708780325	39.9752788499832	68.3914537950293	67.5383508728197	64.1198764324063	59.4075361429037	45.1713030044	46.6817422048775	-	chr23	4262470	4273446	-	1233	-	-	-
Seb012235	101.60248511909	82.838275040772	95.3024998882732	116.125281100415	117.293536676356	116.701272685551	88.2041628470078	112.596132133743	124.986697407208	-	chr15	19450703	19459697	+	972	-	-	-
Seb006053	133.377432228366	103.966610973567	81.4740347210984	117.921705829405	112.360212645317	111.440557439885	89.0443431827079	95.9526646200827	109.430577540711	-	chr10	14975340	14983369	+	1332	-	-	-
Seb004758	82.0098155241637	110.312676054051	96.8273877519955	128.187736018618	117.986954253314	94.3585109297983	120.990654946864	109.359068452403	94.9342592326869	-	chr14	12097109	12107649	+	1617	-	-	-
novel.2070	117.662099042237	130.73424854873	101.473230657597	108.688842143931	106.073958462968	93.9262280964746	95.9595471251722	99.547679854799	100.070722324015	-	chr9	1822355	1868699	+	2744	-	PF02453:Reticulon	-
Seb014577	124.325804421632	105.2106558912	92.8281934442661	97.4795412897827	105.170496657596	117.350815947252	102.073601311719	108.277376380668	101.400402832726	-	chr17	22832434	22841500	-	648	-	-	-
Seb005409	79.4299871448098	67.3861115288878	78.6455571041151	124.343131907074	135.3039869225	136.269696696096	89.7670956612578	113.562001646992	129.152445623367	-	chr9	20018746	20022987	-	435	-	-	-
Seb014614	145.575135829258	117.265211140468	84.5469887308855	111.141564381269	106.258151208532	100.161287808677	90.6586510456086	91.6927019909487	105.587658372435	-	chr10	34614268	34631276	-	2043	-	-	-
Seb011807	155.492564791034	117.54569830603	96.5731512726702	92.502381523462	92.9689857189914	96.9459290463516	99.9768889798175	103.143417551017	96.5534505111946	-	chr14	6801587	6816462	-	1830	-	-	-
Seb006093	266.516136575903	148.67764775256	58.4643415355638	90.6019993692122	117.108425094665	66.9152114884071	67.1054455543288	71.2420086491091	64.8454615330381	-	chr10	16274662	16286029	+	1431	-	-	-
Seb000490	118.251253716992	92.226400717694	118.257508459286	102.508348672579	95.7279443261091	95.3119270327067	117.672674181804	76.7878020081526	134.23726047265	-	chr8	4426356	4433694	-	1026	-	-	-
Seb005009	58.6701894196475	104.281613048852	110.911054646835	180.388877405715	145.850279973767	115.638443538999	58.3688901923498	76.0625151591576	100.411714921483	-	chr18	24437750	24444082	+	1974	-	-	-
Seb002817	78.376283011547	112.060232385082	131.871081058938	95.3239778356126	93.6208639337436	93.5342296848943	124.849542230913	120.937500388254	98.245566194723	-	chr20	10276636	10281679	-	375	-	-	-
novel.215	138.925173780713	504.820234651183	16.9047314337848	45.3206934327968	53.2920397966485	51.6124946097302	35.3166999474259	76.435908320174	24.7608329079699	-	chr10	30073986	30095253	-	1525	-	PF00050:Kazal-type serine protease inhibitor domain	-
Seb000386	116.285901451099	88.4088030061396	133.150073104533	118.061145057377	81.9464670208361	86.5247035858783	134.497254831796	67.0861834338117	120.688283427017	-	chr8	7580549	7598082	-	2532	-	-	-
Seb020355	145.631606947131	139.916444943101	107.604153426471	103.436464802453	94.7765689780955	87.4671445161444	85.1953939701071	86.7119446607762	95.8508460285722	-	chr14	17733328	17738598	+	555	-	-	-
Seb000671	130.001679950492	123.458510850353	99.1301339821287	85.0929314045751	75.3220192736566	88.2032632261698	124.101720403711	118.008962021896	100.996150259494	-	chr7	8201409	8258128	-	1158	-	-	-
Seb018045	165.391956212279	152.557902362274	56.9669047551903	96.6544392340258	134.886976057162	85.6343792047512	67.5311102133135	80.4482897797115	103.398970904609	-	chr1	19253017	19257478	+	888	-	-	-
Seb003622	114.309067418995	106.189882319238	96.4529281404535	108.401606771044	95.3208722723145	100.156122051967	115.38376384549	104.591965339801	102.415308128304	-	chr18	4487474	4491076	-	339	-	-	-
Seb008134	221.044936077943	154.423520750156	60.6217585746519	99.6181252170754	103.26351062332	82.0528428791008	61.1170706649165	79.3934173659318	80.8917527520438	-	chr4	3877587	3896248	-	1167	-	-	-
Seb005580	86.7834036762295	95.7811964747112	118.964114254353	106.31450185554	108.54162323147	99.8989849593102	101.382292255997	108.52379735559	114.999234149291	-	chr2	15066107	15068740	-	507	-	-	-
Seb000053	171.741765453737	135.382493837988	61.8712659407731	103.154867892931	124.81891576236	102.075032572788	62.8376707382963	84.1763564334163	94.7961398590435	-	chr8	19940916	19954914	-	1692	-	-	-
Seb004111	91.8601083547682	77.2946762459759	112.554987218447	92.3968266685616	114.134202326061	101.811595143735	105.131782564368	134.959752316544	109.355849670883	-	chr21	10215117	10218957	-	1017	-	-	-
Seb012310	216.13045490136	192.450643059896	51.5773442674021	79.6394310555823	142.756580979258	83.2296111602873	50.150926027363	60.0678274445558	63.3304092416307	-	chr13	14121965	14133353	-	2124	-	-	-
Seb011681	121.838131275922	113.405944050212	113.452709276897	85.4584906790789	97.8591787081375	101.050373141716	98.2963510050034	107.682445741214	100.198526567085	-	chr3	10049806	10054646	-	252	-	-	-
Seb003072	119.04111265159	86.9247200799583	98.7112481846135	88.8173723519353	110.353026545483	110.057321912288	117.725632180986	92.1011631260864	115.089036375477	-	chr13	21697059	21733837	+	726	-	-	-
Seb008241	289.805321725149	115.82487164164	57.2590427282939	87.7010374960817	119.920814616337	90.8166811197251	55.7898208406776	55.7482167581548	65.916843951688	-	chr4	7707863	7740808	+	2220	-	-	-
Seb008891	151.56940612811	183.07181536833	92.5360971779216	98.2715734686324	93.1171039689766	52.6387570142963	86.7904619188866	73.0899809387634	107.273016047973	-	chr17	13958957	13962501	+	681	-	-	-
Seb014807	168.467539542016	158.269478043227	74.0623861442123	122.115104252017	103.108330056467	74.4809606750084	84.4464332137116	65.2440601268128	86.7881177083591	-	chr1	32461928	32464585	+	162	-	-	-
Seb018997	86.4680872715651	115.181273340104	113.930451602644	93.2573489303052	92.8556772997547	99.0172707353881	109.918892646438	120.971965335643	103.823263233493	-	chr13	10384812	10388128	+	435	-	-	-
Seb011145	110.103498144997	129.38798880701	111.452090161752	91.8804841646813	83.8577110391399	93.8832380046141	118.776887985638	98.6430518462229	97.2143235031129	-	chr2	8997313	9004967	-	402	-	-	-
Seb004582	141.766124197643	94.3184520737444	68.5334187231399	70.5007085269405	107.007009859295	118.669249357116	101.635655901345	143.979468946496	88.7818075801438	-	chr8	28912377	28945922	+	2283	-	-	-
Seb005967	91.4495996989438	85.9330294434233	132.165874831797	99.1219121539316	88.4413831396741	95.8725854270167	112.895862655612	108.466672493222	120.68539885857	-	chr10	26110482	26117695	+	660	-	-	-
Seb000870	105.516750061588	103.046455816961	97.2105978157242	97.9338954892415	95.1195226295894	113.560741733764	106.29876410012	109.596826511735	105.871332436635	-	chr7	194427	201906	+	606	-	-	-
Seb016929	87.6944228997118	119.475110020649	106.589785464306	96.4343961944151	99.0862530493053	100.088711689328	109.508315974621	115.092036432598	99.8465895936057	-	chr11	11941931	11947605	-	396	-	-	-
Seb008121	309.802085936639	66.225415962682	45.9906631215164	120.140171866734	87.2653385727903	77.4018234832329	39.0580520311178	81.5684229613243	106.220072634819	-	chr4	3189060	3194491	+	1248	-	-	-
Seb013574	168.944811558354	126.385517081077	73.1328226424418	115.760142235123	101.391656378578	95.1767820110681	68.8713354392631	87.1500834283426	96.6704720174503	-	chr11	10974439	10998085	-	3075	-	-	-
Seb016751	114.850741872155	96.7085049676411	97.5936579952721	103.80786835995	107.467358139076	108.11176548184	90.2919063198856	104.335393212376	110.246192832834	-	chr11	19646487	19654579	-	1179	-	-	-
Seb005769	103.890131042717	78.5078499715518	107.939662023032	114.685060678764	91.9609726312633	101.29599874488	114.774670058515	110.342135658774	109.709349275993	-	chr20	25013828	25017484	-	714	-	-	-
Seb005136	109.480495589329	107.219480037542	119.564593066746	104.735580582902	110.972077703774	89.0442310165605	99.8244189290661	102.323545798754	89.3890000750052	-	chr11	26677468	26688898	-	1578	-	-	-
Seb002993	61.1994295166367	269.106452165819	109.476832741237	65.813739243906	66.8957780937779	88.6519484650784	120.49360906862	69.9272320835422	80.929579150338	-	chr13	24384004	24388061	+	819	-	-	-
Seb012587	188.362638488191	121.570324648709	54.4125574521628	111.42468545228	100.374264443918	105.960466480893	75.3165247717458	82.1731532124934	91.7793140554134	-	chr5	30928841	30968979	-	1767	-	-	-
Seb003766	114.043399264389	111.937933852821	104.786491319022	88.3484623433673	98.5380630329848	109.031025135646	93.8506620173411	104.457851269379	106.22714689873	-	chr3	35101548	35107024	-	1014	-	-	-
novel.1572	254.874633242765	166.731149007945	38.2183451646408	64.938121107972	113.581280114516	135.034640901903	88.6355121203317	26.741490717806	42.0418170185823	-	chr3	25909649	25921877	+	6167	-	PF00305:Lipoxygenase|PF01477:PLAT/LH2 domain	Lipoxygenase
Seb010461	127.194214905307	99.7105412517344	93.203037494486	97.8816578409827	95.7326357225475	112.064595943222	95.0614071047628	104.474310330723	104.955808240116	-	chr4	19779207	19790647	-	795	-	-	-
Seb015799	101.605245651107	85.7855236870437	101.901787468856	116.116983304638	99.6188635378797	117.348159328594	105.793187788671	96.1159721434812	105.971258186929	-	chr23	12118293	12122467	-	489	-	-	-
Seb016851	218.032533332728	63.8725551362232	46.6165868765048	95.2316146430973	81.3347884179258	122.703409560854	107.106916393169	94.6246382010279	100.376949435386	-	chr18	29552917	29556986	+	873	-	-	-
Seb010659	106.884791050182	114.601552772616	100.601595269682	101.75969219351	85.5936055535143	92.8773881842982	120.942086839153	109.213222330371	96.0201763657559	-	chr12	28670620	28680222	+	1068	-	-	-
Seb010862	88.2024762313726	102.240268839099	115.447246509931	89.3836190300366	96.3406742109422	90.6112850072414	134.663365585943	118.480436847308	91.0212524292362	-	chr9	9419931	9424996	+	360	-	-	-
Seb016763	99.1121651103277	115.035093405236	90.8832778417395	126.989446648631	132.511139409773	92.9774783177223	78.7486931249672	98.6534983894969	90.0715097108396	-	chr11	19939853	19978767	+	2142	-	-	-
Seb021490	123.75131202941	100.707352957605	114.864197241259	91.8828985776143	92.5228321546865	101.691284599275	121.149838934279	94.3310953441598	82.0017962666356	-	chr18	18315526	18324721	-	774	-	-	-
Seb015068	179.177806196157	156.439495539643	77.2179854266684	78.9701921391488	82.1778904364481	81.5215001861481	78.5626725900264	104.651799071994	83.791687617972	-	chr13	28065663	28069224	+	765	-	-	-
Seb002278	88.0983410764359	94.9811222919259	101.271019509547	103.89168837788	95.5934735853382	121.260447770059	105.148107375325	118.153224995608	93.3212640617988	-	chr14	23451686	23459600	+	420	-	-	-
Seb019004	102.785470247003	104.042718298109	108.242015202009	102.823318459003	86.1334208278713	79.8829349892638	121.874107401803	104.764294336517	110.818857950808	-	chr13	10501061	10508384	+	1074	-	-	-
Seb013677	67.5234267799982	106.976896484654	82.8065938966584	134.359157010131	105.496101910406	97.2263703303507	137.090607215106	102.578567097475	87.2542193072224	-	chr18	16562401	16562571	+	171	-	-	-
Seb005334	149.065379089143	105.79663155119	104.447531507356	105.628436251558	68.588630098032	120.464731209337	97.3754796864337	90.1219649564247	79.6317299239229	-	chr9	22793877	22797449	+	1068	-	-	-
Seb003584	115.694575348131	98.8398818587349	115.398410192138	91.0136517431154	81.0682186722169	101.328748825302	128.907001221071	99.0451997105833	89.0373106285609	-	chr18	5349013	5353223	+	747	-	-	-
Seb015551	124.576500164998	93.8085158438774	149.316252116999	103.786797465548	56.6694094544113	106.092066077774	95.5732170629523	89.7023197488196	100.653974415117	-	chr2	20225102	20239426	+	1134	-	-	-
Seb014940	183.861560181205	150.831595358188	65.9791441377687	102.345118818005	89.6272293461307	106.04517760453	74.305132533418	77.0302550243655	69.8140631257519	-	chr11	17992948	17998514	-	471	-	-	-
Seb004075	83.6369718070432	129.532266225395	103.666270221771	113.308335407726	84.5389638204599	95.7905378571177	117.672674181805	103.455306987197	86.2474398536775	-	chr21	11939798	11941849	+	342	-	-	-
novel.567	115.642972058502	129.91456062778	95.3430236654936	122.90763416054	95.3140393437236	94.6241412596124	75.5077845112729	108.736178822959	78.9468668105993	-	chr14	20211249	20215281	+	708	-	PF08997:Ubiquinol-cytochrome C reductase complex, 6.4kD protein	-
Seb016991	115.350380409783	112.197123121603	101.683979438752	102.243346515969	77.8948332034042	86.7344085937854	119.620154745856	105.541691138994	95.2438637851448	-	chr23	5830652	5841243	-	1434	-	-	-
novel.2029	103.284473389315	174.956148667059	30.1944482529316	86.2632504586477	145.50552482514	96.7453520068229	44.1169968676309	133.557738905082	101.503929906163	-	chr8	27595514	27599479	+	852	-	PF14478:Domain of unknown function (DUF4430)	-
Seb012602	50.7805137556421	42.9239909544491	77.5259778436379	98.2426521407389	86.2192066572276	116.129577305403	197.486924319357	128.023725919407	117.137092600642	-	chr16	24658183	24661593	+	267	-	-	-
Seb006137	111.005042099742	142.692172195258	71.0841492833882	103.671964159635	125.804903327502	96.3909587873254	92.6650157656163	83.1184527612242	87.2945393581532	-	chr10	17024611	17038337	+	7416	-	-	-
Seb016067	122.247843360919	109.797638274246	97.1638127483441	93.9904930605443	104.054898332395	93.9175666917996	100.430504628546	98.5146621168373	93.4489387864111	-	chr20	4576553	4584487	+	732	-	-	-
Seb008708	220.341989281689	135.356967953337	50.6660165662191	103.660729401748	100.904661221797	87.0407159549238	54.6708032438915	88.6543318031013	70.5533790465723	-	chr7	28342922	28386381	-	2031	-	-	-
Seb004869	217.109575606964	116.579947263609	51.8464895771627	66.6201139260425	89.3517513216602	87.8255677792435	87.5065049765495	93.4962827469041	101.301865015839	-	chr14	15444072	15446914	-	639	-	-	-
Seb003446	165.366626039457	183.315315215356	88.7890768253973	91.4207109590146	92.267225639101	80.7289482399386	79.2695506228016	66.7512177467635	63.4894300156894	-	chr18	10576874	10590355	-	630	-	-	-
Seb019036	204.638107741604	151.38675413451	76.776895991966	77.6265012866513	72.7635007061535	71.2534579360865	73.4614607629039	112.045079564122	69.2245660839709	-	chr13	11134535	11151079	+	3117	-	-	-
Seb007829	140.141208508014	71.3907489711763	72.1915608676161	89.6354133610678	100.988515390547	110.802958531076	88.0633823971757	98.6173161671572	136.40277075812	-	chr1	6355320	6358846	+	1239	-	-	-
Seb012721	96.9849122126906	78.3114166521901	73.2167540434184	127.215288325902	89.8651502796468	132.673553069081	85.9414871426807	101.150934496297	122.8540125692	-	chr14	472186	492491	+	561	-	-	-
Seb005336	116.82543571466	78.2334098542628	139.08554415534	71.4573588625243	57.3376517853864	68.4776390371939	115.986124923338	135.828307424412	123.907580433201	-	chr9	22718381	22722807	+	1803	-	-	-
Seb011208	104.055662452001	88.6079214329805	113.866907684479	94.7810971982151	95.1287041245463	102.459251601392	87.3629112302823	113.872449264696	106.960710264968	-	chr5	32578198	32584328	+	786	-	-	-
Seb010737	147.404112852532	126.738374712014	152.768684068278	56.7603370649882	56.6908345619555	73.1725473765673	112.04446097646	89.7997459971268	91.4651389088183	-	chr11	5188557	5191334	-	975	-	-	-
Seb014233	101.285140169997	112.776848703702	92.4462928044755	120.264259067651	104.164080421638	73.2274561348844	125.245668064792	86.7972490824789	90.6101508190387	-	chr6	5021835	5025947	+	228	-	-	-
Seb016583	99.5442502566811	58.6411895446972	116.653100966115	70.2099520384046	75.3918433517864	111.210187606529	120.893545525586	122.087443740386	131.885943297274	-	chr13	5709838	5736725	-	2790	-	-	-
Seb003096	147.200080300824	129.15807575965	78.8163906602259	123.69202959786	98.3762322107666	88.8198027854541	85.9572388815265	77.6816288984135	76.4381061725663	-	chr13	21126175	21154458	+	744	-	-	-
Seb003571	166.069392895119	156.645512756522	81.3198961257303	80.2068515870685	86.1334208278713	72.5020914456932	96.8314825932134	89.4788976278576	76.6221033276079	-	chr18	6026278	6032685	+	1074	-	-	-
Seb009273	49.5824196645397	36.7330307206343	103.304409345687	108.623300631438	77.0255904374395	126.350284906467	122.338606496183	156.139115215601	125.446179012349	-	chr19	13023997	13037258	+	1242	-	-	-
Seb004727	23.7453095807724	129.188822614287	176.699740498135	70.2256723990036	69.7117833043721	58.6689255059442	209.567170199041	90.3724578543393	75.7134320782639	-	chr14	10980274	10982709	-	501	-	-	-
Seb017377	124.688670879592	98.4572524285857	75.8559626194021	93.7194146738736	100.67968713734	134.767342565821	95.7832712587383	89.6937290191118	89.7824155911584	-	chr19	11253314	11272256	-	2193	-	-	-
Seb001664	113.362557006412	110.034370051048	78.361972008117	79.2133100196395	88.6588724371389	91.856485654672	93.9558023419829	133.787361916369	114.000842966196	-	chr15	7034046	7038078	-	1338	-	-	-
Seb021507	137.209277351505	99.1459845660077	91.6130550449325	100.311741201024	95.7925271861705	93.9444675343895	97.1073178328993	89.3676910318911	98.3745559986499	-	chr4	1100744	1139362	-	3762	-	-	-
Seb009401	158.205714810987	87.4093809173627	75.8533684549543	111.827289460996	86.9931125027957	105.281949920437	78.6955867840511	77.3523693613827	121.179636044856	-	chr4	12493039	12496168	-	627	-	-	-
Seb012960	64.5534343537861	85.4058193537799	98.7697654670294	114.305551486231	89.8511450413367	102.375773784461	125.329715834638	111.633850734604	110.490288386798	-	chr11	16028533	16035027	-	603	-	-	-
Seb010913	89.5475190066427	99.286769228158	124.071037921561	90.8053632592723	93.5246284465016	92.6536773133838	110.311733877131	107.789483471325	94.6035689025556	-	chr9	11819027	11827174	-	717	-	-	-
Seb001038	92.2572388267198	63.9001680244368	92.3277719162646	111.349121712394	104.08082907859	122.763676461424	89.4104794622421	96.4345383390325	129.717240217672	-	chr6	19253591	19257220	-	384	-	-	-
Seb001463	78.8976938579123	97.0380597646703	134.487616637648	81.0160520391268	85.426028398363	115.167146443566	120.507484726238	110.103527113538	79.2771521574774	-	chr15	13841614	13844058	-	561	-	-	-
Seb007857	100.056528034999	90.6664488422006	83.4274175968106	107.816816728838	90.0858818772571	105.365196237299	104.621049192993	112.293158196984	105.834693686484	-	chr1	6988360	6989367	+	1008	-	-	-
Seb013177	112.177870073006	100.213071322384	58.7180488014594	129.235849670134	105.959814290357	114.693990579027	90.96993849065	109.669548366941	78.4446573068956	-	chr9	27860641	27863355	-	1041	-	-	-
Seb002481	110.611689734038	109.646121806969	86.0079322965046	80.6438375282921	83.2075152441605	105.603162547461	94.8296683154037	129.771644644821	98.8527516354802	-	chr14	18932070	18937995	-	465	-	-	-
Seb001362	46.3776119306112	105.854325087419	65.7576239127642	149.388385301864	126.504361420599	194.843637271635	39.3292646627833	22.1969654958652	148.378806113757	-	chr15	16098595	16100679	-	1209	-	-	-
Seb020699	93.1310221463611	98.3202513815983	96.2601888489923	94.3721583115201	107.579622089852	80.2719135355436	105.395903386422	90.997749151147	130.475611867614	-	chr16	18428863	18433485	-	201	-	-	-
Seb019596	75.5839241074428	69.8997477790711	227.026186023796	138.375607564916	28.3061032486879	63.1129025543705	122.717566298029	56.5241867737767	114.587141105889	-	chr7	30919967	30925878	-	309	-	-	-
Seb013580	131.498669495433	99.4079234300536	81.7215850914694	68.565533219261	98.6527317298707	90.4506836513264	104.552126199919	129.493518261512	91.3978727651089	-	chr11	10862565	10876268	+	1365	-	-	-
Seb001877	72.8309450421814	119.769998273975	96.4480548465996	103.24534724928	88.2368260961191	89.4497655065147	129.338697005916	109.223030322857	87.0402603549407	-	chr12	14083850	14088741	+	687	-	-	-
Seb001424	117.027181357806	113.357135527025	110.210482402198	80.7327791298991	95.0954852542175	82.8476265195388	102.368531305151	100.626729876917	93.1339327976082	-	chr15	14791131	14795996	+	663	-	-	-
Seb020652	22.1519542400785	11.0395225811822	130.228690733261	94.3586166042003	185.556384783125	102.416770947876	12.613213892066	39.28175897211	296.562208598544	-	chr4	30034442	30038218	+	1311	-	-	-
Seb021189	76.8609327392977	80.6686164845303	100.937965853936	105.949969570108	105.029894389337	106.171666967688	117.274320996783	95.6307258022699	105.489758919224	-	chr19	6442700	6448227	+	816	-	-	-
Seb003207	174.796891143165	91.291303244472	91.0191588818815	81.1604036990222	100.816533198622	83.9800894853214	82.6173880041408	89.0526906700298	97.0232927287009	-	chr13	17831103	17844094	+	3495	-	-	-
Seb007187	77.3384508962935	58.2752180772986	64.7390246278647	109.137326300642	93.7629158339447	124.170441279546	110.800594993869	156.737181194394	96.7692721819014	-	chr16	18273016	18276259	+	561	-	-	-
Seb005978	105.725004630375	97.9547485883582	99.7023044338736	99.2413841251899	95.2059817071008	100.674247218092	93.2772282381351	105.670581059701	92.1395333477061	-	chr10	26307551	26311888	+	393	-	-	-
Seb007886	72.9541142585008	89.4586734556945	153.165753231721	79.0420059968623	91.7300675856714	99.3562582673214	93.4248275197305	116.674397406108	93.770205512002	-	chr1	8027528	8042238	+	735	-	-	-
Seb019674	116.931969852616	19.1870126100908	54.0455250241549	98.9605634092426	72.8464700372698	118.605260322083	97.2177834875498	110.509899605012	201.148307316491	-	chr20	18492743	18497293	+	291	-	-	-
Seb016110	60.974456677821	32.8252614950349	101.191621321822	69.7072349749934	58.340111989507	127.934356711862	126.830383876172	165.416033965697	145.704549851324	-	chr20	3558013	3578049	-	987	-	-	-
Seb007831	126.298679891124	109.609792203818	93.0623479025555	93.8491732298976	100.692276819363	110.915590548798	80.0226519400168	88.991443031088	85.3124450314015	-	chr1	6379019	6387095	+	561	-	-	-
Seb020671	173.897054853273	116.473894270229	67.2699609718937	77.1124833435456	119.068699817008	90.8137049987686	98.9701386813093	69.4239560045664	75.5614474081574	-	chr22	3686446	3704255	-	1083	-	-	-
Seb011326	91.4635508201793	97.4391972799984	98.0404787280284	94.2344605297211	75.4456971238054	123.809782977636	116.041567807007	104.945764799724	86.9857447862771	-	chr15	25886710	25897393	+	285	-	-	-
Seb012091	96.5853562037758	92.0512257939705	130.127469477802	74.9003922666927	102.679827905583	50.1076230454791	146.653939234006	93.924674703835	101.280215206162	-	chr4	35199630	35206614	+	336	-	-	-
Seb010602	100.170945717813	89.859620308792	109.573053124444	94.2908263063497	110.478364928016	89.3869572366019	93.5577996110144	95.422384525895	104.797003028198	-	chr12	26400665	26414511	-	3975	-	-	-
Seb018882	113.041588791069	105.3382723513	82.6978008535436	103.971833801241	106.066394527707	99.6445059959678	87.5446289387792	87.5175856250394	101.60377771629	-	chr15	22852778	22860054	-	1194	-	-	-
Seb006501	93.6267440979907	126.319343053692	114.916943696445	72.2615378772067	93.1252318343873	84.3378186127585	103.197233743598	99.5888209987108	100.047802818815	-	chr3	25503964	25516434	+	1251	-	-	-
Seb016313	59.4276384189526	33.7238276390004	142.289348368679	95.5850018183765	99.6036000702638	123.754505165713	69.6922781265537	82.2668071523264	180.426822916216	-	chr22	13878022	13883390	-	708	-	-	-
Seb001174	131.952407818623	115.326034052303	104.186283051491	72.3347529364617	58.9781494915019	82.0536325273478	104.430217782148	132.11563165811	85.3415036623104	-	chr6	22911281	22921892	+	1827	-	-	-
Seb011612	85.7583628890351	111.399518002447	96.6107914647475	120.910320088697	82.1778904364481	98.1192409439578	103.086379779731	110.482119338645	77.4529252153591	-	chr17	634307	636907	+	306	-	-	-
Seb006490	172.600527443195	178.063047079955	26.6603111520049	76.318196698015	182.341235500265	72.2764502110547	103.193436307167	17.7255638509222	56.5882072882935	-	chr3	25888535	25906980	+	2013	-	-	-
Seb000083	148.881715451904	111.435894543069	76.064072256218	81.1524426991253	75.9763529573105	100.50205740132	100.955599106772	103.229480045905	86.8525244747474	-	chr8	19149641	19168327	+	594	-	-	-
Seb012970	99.1662693711787	115.109260396979	106.170650681969	102.114371697986	87.56452329004	96.6203844714518	103.60305102864	86.5035189671405	87.3905007899358	-	chr11	15864101	15865492	+	591	-	-	-
novel.1212	108.232646902672	91.2558504738464	85.2457194221574	111.332582491735	108.129257433129	98.575250215919	84.2548335604723	101.713739434516	93.8074051343723	-	chr20	24977915	24983335	-	1656	-	PF15169:Domain of unknown function (DUF4564)	-
Seb019628	42.8368316356835	107.629291658813	224.411254112643	81.0236292980156	64.8645130900681	73.1818741516071	51.6517018685809	55.835342236185	180.779058791153	-	chr3	17667460	17672083	-	486	-	-	-
Seb010746	120.152852198444	84.1133167226119	105.219065626736	79.9427168452253	67.8803298585181	109.46216010225	96.5662252325642	92.2228712985846	125.492383866497	-	chr11	5019794	5025568	+	621	-	-	-
novel.1608	56.2914347128943	84.7759524033415	75.5200393985976	129.861032699841	111.003102420935	120.579023570889	121.559702667289	102.027528954083	79.1053037794902	-	chr3	8107323	8128175	-	6093	-	PF01576:Myosin tail|PF00063:Myosin head (motor domain)	Myosin_tail_1
Seb012903	176.847367805307	82.3438339711708	105.009024181352	67.9158819260297	78.2241148996433	88.3431751860891	90.168813270726	89.9229785671191	101.254126671078	-	chr1	26936007	26960555	-	1473	-	-	-
Seb015744	160.727618863373	110.635192070002	67.0263223587236	62.9463447910476	83.1502553897958	83.3479676849641	75.8703863455123	111.517710931997	123.262904712365	-	chr1	27933314	27938575	-	1095	-	-	-
Seb022893	131.820575663108	102.282981665518	97.2819450434789	53.6738481479796	91.4398677070744	105.932953154752	88.8546552410338	129.003099587701	77.5828929596813	-	chr16	177277	179871	-	645	-	-	-
novel.817	95.3186898012387	229.073548828829	63.7397896024787	64.2877070094416	28.418051277854	55.889848006781	53.7032108473458	246.733476499032	40.6594428637898	-	chr17	10404385	10408402	+	669	-	PF13417:Glutathione S-transferase, N-terminal domain	-
Seb010694	96.1773639922701	110.016340765283	123.507020701966	82.2252468456809	84.915375863057	92.7198769388816	99.9994569225403	95.473048289728	92.5034972540634	-	chr11	6687199	6691655	+	603	-	-	-
Seb004746	100.192589399988	98.3578545496271	104.050609562965	96.137735028223	79.5288089203212	101.088177246895	112.731888998887	96.4522118186768	88.8348216180347	-	chr14	11697600	11726682	-	1458	-	-	-
Seb008835	96.1128911489705	90.144570588772	103.754063472297	97.2970556382106	87.9857749815182	89.3963985362828	99.158514081041	107.814652549981	105.169093204869	-	chr17	15612241	15623560	-	1458	-	-	-
Seb012210	118.656223763968	109.518850852262	99.083462544284	82.0943906947402	91.4969260694259	90.6518814610977	89.5834204283199	96.9984830076818	96.1754039094673	-	chr15	20884785	20901880	-	1728	-	-	-
Seb007795	166.090437254441	110.464748531349	98.2129067500093	70.7528566355687	79.8687440996837	94.0415652502463	76.8007976220065	101.131168107934	76.0247561715296	-	chr4	23290566	23312374	+	1521	-	-	-
Seb012398	130.14524824638	106.019885073927	112.082436127938	57.655027126157	44.7610267756073	71.6629023244445	128.046733973608	123.977845327989	97.912014736006	-	chr13	11798009	11801350	-	2505	-	-	-
Seb019049	183.501254093478	121.97992746137	65.0705848082622	86.7625304458787	82.6475213194799	88.5919636053297	75.487367805231	78.9812650813609	88.9459475582894	-	chr6	30149795	30162068	-	951	-	-	-
Seb000411	72.8946084556798	66.5276000829266	122.26298772131	83.4015246825011	73.7655740193063	95.5608046614004	110.60843014429	106.944731748291	138.428818930908	-	chr8	7104364	7110700	-	900	-	-	-
Seb008850	200.674569160342	121.105818370271	62.1447843765143	102.935979538891	79.5407117578457	83.2179543520016	70.5017827425888	68.4520194572032	79.8105376051729	-	chr17	14935765	14941698	+	714	-	-	-
Seb019986	80.328129792267	78.8864823117707	90.7167310682126	96.4206493097117	106.035228394397	109.523776854348	97.3828529300912	102.614953535586	105.926728355379	-	chr23	2197787	2206929	-	759	-	-	-
Seb000807	126.982803022523	103.662139088764	92.1263827647519	89.9745897800058	88.5039838835019	87.6408127738543	86.8660444897852	91.6193184759499	100.25777181561	-	chr7	2540394	2553971	+	1107	-	-	-
Seb009885	78.3018141533312	97.4948671395865	109.698037490343	98.7545218197807	90.7775771406229	92.2168461682057	94.1578307704915	99.1271755597665	105.971809147775	-	chr6	11370728	11378193	+	639	-	-	-
Seb002414	114.346029047775	105.433726014361	108.675325994517	65.8744770388576	86.5137156780421	93.4710308810532	85.2552221962097	112.914619527117	93.0073743286955	-	chr14	20388491	20402345	-	1110	-	-	-
Seb006167	101.543884802214	122.301059647383	106.310480425421	99.6072091534613	102.293054888578	105.090057480266	99.2278956993584	54.7682078204542	74.179744271943	-	chr10	18316067	18321577	+	516	-	-	-
Seb021342	126.446885162724	99.1670598332636	92.3946599422846	83.4710839191003	81.9892197165481	84.2734148646078	109.367182032907	94.2582187380835	93.7501065404905	-	chr23	4087963	4092568	-	303	-	-	-
Seb001175	195.73106022521	133.4228677828	57.8793329287609	76.4433015436802	104.956688249665	61.0678028521211	56.9418850292649	91.0686388757939	86.94913462433	-	chr6	22922757	22928853	-	1452	-	-	-
Seb020188	108.729820551449	81.4108645233397	78.7992006077373	94.6218012365374	97.6788643488437	103.887255108031	110.935689018724	99.0900123836002	88.1239435425366	-	chr7	29925750	29930027	+	786	-	-	-
Seb004062	95.5454754899307	73.189353111923	118.26911502461	113.888512804874	84.6473316703936	84.1543846176239	96.2997831448118	79.7610399675065	117.474666972103	-	chr21	12372940	12385812	-	531	-	-	-
Seb012883	108.256248302265	100.983269738198	80.8526803885296	104.477603376135	105.487599645584	100.437354349139	94.2565061074445	77.7523713371819	89.3610481193613	-	chr1	26141727	26169411	+	2256	-	-	-
Seb006624	131.943098162371	96.3675188658616	80.23425165623	97.6589599556141	99.4660617739525	104.452742607767	80.8448689677731	78.1672756838461	92.2787945429695	-	chr2	29229730	29265556	+	2268	-	-	-
Seb009704	98.1845746545892	99.4540559647106	71.8768717157979	114.772740388763	92.9696630935859	92.1025833121663	80.639901896866	101.47816907262	109.893059332342	-	chr4	15701360	15703961	-	294	-	-	-
Seb010887	118.649217361771	67.449809581603	89.5148488289348	135.893235238535	98.4313180419519	91.7541664901991	117.575920467037	38.1290840967857	103.454427100077	-	chr9	10657399	10680728	-	867	-	-	-
Seb016109	131.796209330742	116.538362238986	91.1831907617933	89.0950221973376	90.2247746954459	85.6291499893034	70.7005564584121	90.0243980382641	95.2822739096027	-	chr20	3579626	3591048	-	1269	-	-	-
Seb010756	164.977926180927	103.305747065229	77.664392001292	85.0804235833503	85.8794317179825	85.6595612474129	70.1651286125158	87.4869210779928	100.168085322744	-	chr11	4801073	4808777	+	1167	-	-	-
Seb005033	128.856191717689	57.2327674117532	123.911741981726	70.3474432462673	70.8922212854886	90.1558686976921	106.606102602089	94.2147665914159	118.024213446442	-	chr18	25524689	25535604	+	1059	-	-	-
Seb011566	145.700185328513	106.366893028198	83.7774398084356	86.9755950760091	86.1490490317175	83.859505927411	82.2597005549351	91.7464792233142	92.752823427041	-	chr17	2370212	2397187	-	1965	-	-	-
Seb001622	180.735749788641	137.568801326297	69.8088031562001	73.8811156379537	99.5960302572169	69.6348584970261	58.1895485861901	89.8432755375792	79.3986252132025	-	chr15	9260849	9263354	+	816	-	-	-
Seb020799	128.361540407013	93.2258986565064	75.0425221025047	84.9102405383952	78.0080777716235	96.6520373410575	102.947185103585	101.154620586927	98.1066074857785	-	chr16	10972460	11005459	-	1305	-	-	-
Seb018246	66.2915990798739	73.7955056629784	94.3575085623512	106.397558762351	100.598085673681	115.659479083451	96.983432528386	108.912324776139	93.7569009496251	-	chr2	39153402	39158629	+	669	-	-	-
Seb013765	147.816232761464	113.996803002895	67.0511326502885	77.8356698309793	85.9132490926502	78.2161238875687	94.0502913703304	93.4677393397087	98.2013755757139	-	chr21	19062581	19066153	+	1122	-	-	-
Seb011209	81.4304537981584	89.834147669116	89.7025035375006	80.7680047766424	86.7566990798245	107.830912460565	88.775167830381	117.426361551135	113.979953678526	-	chr5	32587485	32601631	-	579	-	-	-
novel.45	87.3331231963394	103.300593615652	102.365520912525	95.3620288594216	90.9640254178591	99.7648404905494	76.85574258776	101.191685618629	98.3767351749563	-	chr1	13949180	13951862	+	623	-	PF06645:Microsomal signal peptidase 12 kDa subunit (SPC12)	-
Seb014030	156.170019790912	210.141142586805	94.5089285762709	76.6972525015817	77.4887809738023	56.3164210144652	61.8893241536773	69.5975403558382	51.577680381867	-	chr17	9884520	9892814	+	573	-	-	-
Seb009521	107.241559558526	116.840092066198	99.694146442862	98.6797983619873	78.92791736834	80.4552907882778	80.8542984456114	96.9837778011981	94.3471796381289	-	chr16	26975392	26977652	-	354	-	-	-
Seb020962	98.0763822858238	118.547508234774	83.11546651442	97.461975825995	98.7027923176903	87.6883403295884	88.2942241357397	90.0103015192442	91.2965913555466	-	chr1	43955092	43959915	+	264	-	-	-
Seb012350	103.724481086231	97.8562025636214	86.4873391734632	91.6166524705618	96.385825361876	112.306944797708	84.9825643850982	86.7258044838194	91.7182159318939	-	chr13	13097379	13109127	+	1491	-	-	-
Seb020904	110.579745657295	94.1813345311022	103.162370093277	93.4456159597475	83.342657728661	87.3574409321183	99.8228308349662	88.4762886826069	91.4333038313709	-	chr24	14364651	14374497	-	954	-	-	-
novel.473	128.108644151273	89.2715089226571	71.0558695536698	54.5721309606548	70.8554767774925	129.457336225228	103.926634289019	121.072888587958	83.4503845856618	-	chr13	33195691	33196945	+	1255	-	-	-
Seb005412	60.654415265999	65.0113795665978	138.702711853622	108.214038175852	112.336676781755	95.5932874874607	41.127080588596	94.4803798597594	135.602747165383	-	chr9	19868948	19891718	+	3441	-	-	-
Seb016299	151.834135661343	112.787327388831	67.0076631397043	88.9849258446506	113.249983097054	93.7718674635653	75.407885306395	66.175150761731	82.0361550662886	-	chr22	13396210	13420658	+	1476	-	-	-
Seb022302	103.024379950694	180.563253231207	106.649836047666	54.5344414938122	104.743065762089	84.8043682476375	95.0391314381888	57.3037191922305	64.0177495194067	-	chr8	1376866	1378321	-	225	-	-	-
Seb019131	94.4969522753923	104.389732072265	115.98090771607	93.6764901646838	87.1939321990452	98.4840338105548	84.5062776139764	86.269285280274	85.590951061585	-	chr10	1298838	1300845	-	411	-	-	-
novel.497	195.778123619979	120.973640379088	98.124280912684	66.7243441879933	52.3318103583257	67.7398795576104	99.4211329633305	52.5019090254464	96.9680654029689	-	chr13	12302139	12305528	-	2066	-	PF01126:Heme oxygenase	-
Seb008669	237.10910086605	41.9954932777748	28.4409784169666	88.0886332422846	83.5715950229435	112.738598120197	59.3445085298589	110.155838229498	89.050713708016	-	chr7	29082726	29091007	-	705	-	-	-
novel.1433	89.8700652193313	78.8124785838267	104.898292148766	102.105574614225	69.5807882618913	95.3160247281211	98.0219919511865	109.297111945897	102.145878068004	-	chr23	5821618	5830429	-	1168	-	PF11628:T-cell surface glycoprotein CD3 zeta chain	-
novel.1915	252.621348135505	140.736918194977	33.8812752516709	71.7882224203451	84.4599155686652	92.5050068777899	43.4624621881771	68.0540938217641	60.911606436827	-	chr7	9602024	9622374	+	7293	-	PF08516:ADAM cysteine-rich|PF01562:Reprolysin family propeptide|PF01421:Reprolysin (M12B) family zinc metalloprotease|PF00200:Disintegrin	-
Seb001594	132.82122579383	124.608181560605	65.2925679849827	88.4862664473888	89.4323643099515	90.6274338728638	83.8983444716175	97.0492931520735	75.6169242056121	-	chr15	9976098	9982728	-	1086	-	-	-
Seb014065	90.6136055879836	116.227076690417	104.072280238821	99.2021728115461	83.9460434859725	91.7354944986464	111.193059297308	79.9586779426472	70.3351615161119	-	chr17	8661340	8663731	-	390	-	-	-
Seb018911	150.88674197819	147.103372443006	68.029332198237	94.7075759851331	83.181481781091	74.2387067778707	94.8151869965208	75.8349349368638	57.1857770029248	-	chr15	22073464	22097774	+	858	-	-	-
novel.789	139.542284948736	106.336828897891	116.844042088683	60.6392180449597	84.6207876390652	76.0791773532235	112.058707154924	94.0299814627265	55.3264863805453	-	chr16	14007570	14018957	-	3538	-	-	-
Seb001401	185.328335801252	108.265774755554	86.2274320818818	58.5977346088421	76.0349207470721	81.3718840292734	74.1536595601121	93.0633606472567	80.8976902083705	-	chr15	15272103	15278210	+	969	-	-	-
Seb022753	130.730330720104	107.931621129765	69.2064439095317	110.436022551402	85.027919856666	83.0934231820023	76.4299433293463	86.786425133223	93.7547829393702	-	chr12	33292956	33309555	-	1458	-	-	-
novel.1028	120.107885624666	109.916530387129	94.3025122536857	81.8658707668099	90.8766537552226	83.2814391232809	91.2702600051407	91.0106586678929	79.6052769460597	-	chr19	13498948	13501423	+	780	-	PF14975:Domain of unknown function (DUF4512)	-
Seb013029	266.716932785576	202.741311665688	44.1354091061697	74.4106175408483	100.477861425414	55.4038708251388	33.7917813796413	33.8233847633128	30.4031571324917	-	chr11	14607985	14621489	-	1527	-	-	-
Seb017059	58.522479980021	82.1499930537117	108.98542043878	93.0909783424009	90.4640977052481	96.5193646748378	116.020084136417	104.733108741366	90.3531007457932	-	chr17	17264368	17269552	+	423	-	-	-
Seb007196	112.306169139902	101.148925172761	87.9103680699809	81.60312487999	88.3399376714432	85.819449870731	95.3395680818672	91.7684315262479	94.7634379253504	-	chr16	18107412	18116649	-	1173	-	-	-
Seb008945	97.6223927605348	93.2193670958271	92.7632215884206	80.9346697668625	88.9289926534227	78.935655162252	103.099569081011	116.23827145668	84.2301727349725	-	chr17	12504930	12511641	-	543	-	-	-
Seb018041	108.607315854121	90.8359441851345	104.180779503927	84.0372637518849	84.3613609552909	83.2019601266793	99.4423961224007	92.8783577361902	87.4883540638608	-	chr1	19211525	19218967	-	774	-	-	-
Seb007307	136.965132729883	96.021431182009	47.2898343961356	126.030353680484	113.621432991889	98.7647622659575	47.1855772709216	99.6195699696632	69.4677822945963	-	chr16	14591039	14595437	+	456	-	-	-
Seb004688	116.349655235539	99.1377769529519	97.6474703334973	90.0237656277254	73.0642743577998	94.8897982310522	81.3808387618841	88.8429754918302	93.4262150876497	-	chr14	10094861	10101915	-	621	-	-	-
Seb021058	146.143935200682	126.078009740247	83.018835681873	92.3056146988591	68.9669520218437	78.1727686052584	76.0502638565549	76.9675230196102	87.0337566531615	-	chr3	1016575	1029195	-	1233	-	-	-
Seb003540	155.873884547333	98.4457498344151	76.3048766005195	77.8749648844238	91.9982841575593	79.1759049525641	64.6339770965593	91.1183242532516	99.0479214773195	-	chr18	7277939	7314280	-	1197	-	-	-
Seb017012	78.1142223944816	107.02463271691	89.1862367682556	107.172749723289	76.2376743447814	81.698108027238	87.9991957761007	105.501033396548	99.8948946683969	-	chr3	23490927	23494705	-	243	-	-	-
Seb010604	90.4898587725681	82.4593206866653	68.9235747290803	103.18752960344	109.716313441026	110.54778353275	77.5157190850402	81.3372758382101	108.110755044279	-	chr12	26428871	26438420	-	1740	-	-	-
Seb011430	110.294402234007	103.864685086522	91.9014127744074	86.7821035812246	81.2028716011248	67.9682069043565	97.9906572592505	107.511105717051	83.3761048521676	-	chr15	23617957	23627838	+	2250	-	-	-
Seb006827	102.555173275577	90.2248977382158	97.5782158261046	101.460541660286	92.3186288480499	93.1620775773948	83.4960819141212	81.8542500490462	87.8301576860408	-	chr19	26219148	26238085	+	1131	-	-	-
Seb013595	120.621394202451	92.0259085422207	102.117597282482	79.2975297231453	85.0362518429332	80.1194520064029	94.2546469436434	88.1123589170619	88.7979478026579	-	chr11	10193813	10207376	+	570	-	-	-
Seb001313	343.006441048144	142.497163792907	49.884539720458	68.9567550224064	44.2664653075637	38.9725957020393	39.334310646827	42.1698080028889	60.8507014599248	-	chr15	17744912	17746085	+	1143	-	-	-
Seb003541	61.620242347868	95.0977350878644	107.610645381428	81.4538660577221	83.9564264227055	76.4642327674011	113.928896692984	109.443440433998	100.298725093652	-	chr18	7266053	7274637	-	900	-	-	-
novel.721	116.930209405626	105.412503971366	83.4026110914484	60.7701266160654	75.6806633741228	100.141882074786	95.1899487898067	123.801320533454	68.4772174442564	-	chr16	170379	171259	+	683	-	PF00620:RhoGAP domain	RhoGAP
Seb002337	134.648468708627	107.311486456259	50.9167469148955	120.933883008934	120.962162019111	84.5142468405101	71.5084020907148	55.318760848118	82.2154139129726	-	chr14	22478928	22505815	-	1641	-	-	-
Seb021805	174.25045652682	0.501474822124701	41.564021520283	92.3024955282884	0.829217472871119	6.46439642020174	0.377755011228041	13.1331446279519	498.589484804511	-	chr18	26475075	26475953	+	879	-	-	-
Seb017668	125.953211933829	100.412720904237	78.2889947375924	86.5740981911859	95.1370351650448	80.92970988535	85.7478598200657	91.0310227506903	83.1285443965992	-	chr17	30280731	30288457	+	807	-	-	-
Seb000833	75.0346336580484	60.9970510131634	90.9848976324076	95.2451014902578	84.2375277648978	127.00060544371	80.2192224302337	108.200963271013	104.681971896797	-	chr7	1494649	1498874	-	654	-	-	-
Seb005095	50.2625681161069	93.5234623426943	110.664646478032	115.07085140276	59.3903981125248	79.2813946852914	124.174907757527	109.467237659577	84.3489414555644	-	chr11	25655592	25658297	-	315	-	-	-
Seb004761	71.0365105930841	98.55496150863	105.530069287361	77.844969194161	73.0470137212872	101.214123543826	106.558763098627	120.403462649544	71.4517300412877	-	chr14	12130650	12133307	-	612	-	-	-
Seb019028	80.1840693012478	87.2409479615065	84.4461328502421	102.70856029108	102.973586216052	93.351545642541	82.3198998530507	94.6776337943943	95.9429357370342	-	chr13	10945681	10950700	+	384	-	-	-
Seb010726	75.9258694013616	62.0703357391577	149.026521972546	82.8512491375228	59.9383293282344	83.6946139383399	103.011173457849	107.741349764922	98.95844579274	-	chr11	5304354	5308295	+	606	-	-	-
novel.1318	124.307983281477	45.0941151031763	90.4380921401925	99.9135574870035	85.810481753491	106.955823910354	70.7929514554742	63.5578214630891	136.020640162237	-	chr22	13271752	13277155	-	2636	-	PF10277:Frag1/DRAM/Sfk1 family	-
Seb021907	153.770715178975	149.605729548913	55.8413415202107	84.6597544179483	106.903998040939	79.1045027952152	65.3935764389515	55.3906783018437	70.9460913656242	-	chr4	522047	559997	+	1896	-	-	-
Seb008681	110.759587137623	107.513780950601	72.7564585152761	83.9603971696606	91.2917922083904	92.1150896482959	86.6832600620105	78.4077553101389	96.4619696014361	-	chr7	28772148	28791712	-	2175	-	-	-
Seb014235	126.806794204008	124.683074993184	75.7677938064266	89.8745515482732	97.1404320949443	69.3346395738808	67.4215871219072	72.6760396312343	96.1044285829689	-	chr6	4990264	5007381	-	2493	-	-	-
Seb001995	119.487652064494	107.750223447194	128.312164853266	74.0167060466308	72.8055761648437	86.9486563703457	93.1537690259595	72.6155340499551	64.1791081855667	-	chr12	17766608	17774308	+	735	-	-	-
Seb021485	83.6596350208646	78.1158121653996	67.0438158527491	72.2007265966901	92.0927059339783	97.8754808517038	68.6509961544429	137.797985325738	121.794825791498	-	chr18	18400638	18402790	-	711	-	-	-
Seb005237	93.5848963102718	104.695321565714	90.9402394977152	74.0911262564741	71.9372332509662	85.0901672827858	124.210044969683	89.1584690127529	85.4999823805912	-	chr11	30701702	30754467	-	1188	-	-	-
Seb005439	109.997964159621	95.5058798736492	93.1834927291471	82.9493896446059	95.3114656072877	85.1161490132538	91.478853416533	79.396468488363	84.5971605327419	-	chr9	18777013	18784605	-	1200	-	-	-
Seb022311	79.5719771691772	82.2520789673237	105.203121230225	92.2323618113723	77.123027389356	73.2744299344449	95.3894843123682	107.387251149118	104.624367105597	-	chr11	2169585	2190122	+	786	-	-	-
Seb021194	121.554126307913	87.5391056783947	87.1513336428472	83.4033314159192	79.474975632426	88.6753086623024	83.7303794205427	91.4300223633963	93.7808523448131	-	chr19	6530823	6536383	-	924	-	-	-
Seb007651	33.9202911347097	49.6304059514348	189.819894001504	37.8402247099921	39.0761823944907	54.3277984086428	194.948280481129	112.358600567324	104.634588606919	-	chr4	27642665	27644280	-	900	-	-	-
Seb017145	116.704450830798	79.6649521727374	97.7966643294232	84.883188722243	90.222255505869	76.4800562273102	87.3806986498548	87.1729947495026	95.3084549355814	-	chr13	25936367	25971430	-	1197	-	-	-
Seb002395	113.939880293801	141.858569237704	51.4956848691691	82.2511219233596	130.928832202611	109.435048731326	50.3575713162692	50.4611015606001	84.6768639061475	-	chr14	21056043	21070983	-	2925	-	-	-
Seb022658	51.7065755978956	93.3835269875681	47.439960854536	193.513796219114	169.80254733081	100.861077676878	68.9181279217922	53.8055270322397	34.8144335035817	-	chr13	33115832	33120992	-	450	-	-	-
Seb000516	91.8657279702796	99.5102913290989	86.5120745395728	81.274476447545	85.8373020072129	80.6329566249089	96.0183309301853	97.4995222190854	94.8108512976225	-	chr8	3808883	3824137	-	1653	-	-	-
Seb023032	142.707493627055	383.158361094096	23.3611415754816	61.5853728915313	32.5099878803316	33.0791787909992	36.4441450466468	46.4191003808305	53.7317375837018	-	chr16	350824	353609	-	738	-	-	-
Seb014811	114.928725740342	73.1085623588294	80.8710410945384	95.9612826077248	98.5734792826494	99.5934726663063	61.9658842542255	84.9925728131241	102.695178639145	-	chr1	32336493	32352228	-	822	-	-	-
Seb000843	116.456775664523	134.17454335082	70.8021548719634	86.4700450179902	80.5827802370539	86.9999022617979	72.0649493136487	85.8338851916765	79.1879264398988	-	chr7	1381021	1387565	-	1503	-	-	-
Seb016755	49.0099920680741	215.448343304713	68.2276840730466	93.238976718144	65.0479940642498	48.5084435865808	118.45352297825	76.2903609359699	75.7012465707997	-	chr11	19684629	19694251	-	282	-	-	-
Seb002919	88.2948778477249	105.887703579669	100.47900427026	88.4675924635535	86.4050446291374	62.575717042711	95.7167352534466	94.3174546154465	86.483773058735	-	chr20	7615115	7615327	+	213	-	-	-
Seb004181	95.3180260821479	106.718466577545	87.4696187573675	91.9982695225109	77.5953228685214	79.6465331453859	98.1532159148775	94.6845702477572	76.8065401387102	-	chr5	7953882	7961555	-	1182	-	-	-
Seb022877	91.0585108905378	84.1447348529503	79.76883228975	73.1740362717031	81.7503076850681	93.3808948821322	98.0172693773093	113.834613730849	92.6336124748518	-	chr13	32784439	32792303	-	1830	-	-	-
Seb011944	78.2283602939003	88.3981877504696	85.3890002414155	96.1953345165242	79.176223647795	99.4276465959344	102.403548303911	93.650788952135	82.113914454977	-	chr9	784094	792248	+	369	-	-	-
Seb007717	114.225421815816	58.9123721249728	110.108466503043	52.3539165838365	78.5604815182866	97.7377571977469	121.359029523667	106.133755962674	65.2033097958876	-	chr4	25233875	25252520	-	3054	-	-	-
Seb006498	112.492840919991	156.095631621448	97.4562854467826	62.3340513782959	49.0493280599407	43.7498816268054	111.896152296866	114.21516798864	55.0416070279952	-	chr3	25655751	25660871	-	930	-	-	-
Seb014200	64.867523595977	62.4607288245707	129.993427997087	89.6196235827841	86.1088462893648	96.1787986789613	67.8916821116997	81.1336659555693	123.796418193254	-	chr1	16273074	16287220	-	2016	-	-	-
Seb016044	177.789746974355	105.185391590006	50.8339060812153	27.7268154800911	121.649552477256	49.4376603975173	35.2703224856684	153.402616805009	80.6713586648241	-	chr20	5420194	5427754	-	1077	-	-	-
Seb005245	113.78431138065	92.1830041429162	85.6479027318819	82.4171560918389	81.5322728909317	81.1732245834394	92.0488482073555	94.0591350377521	78.7694752930042	-	chr11	31014771	31041644	-	891	-	-	-
Seb021386	107.944228450594	125.910860464239	83.8051061583995	84.7022208500605	110.789610316506	66.4258578071927	73.5269485512289	95.6732706209034	52.6465468229793	-	chr7	32984419	32993710	-	1017	-	-	-
novel.167	76.9828775013423	92.7071727711247	99.7348048505716	89.6357252579228	85.4861791013614	83.9044930749196	90.2635938927883	91.4210082627985	89.8244366952404	-	chr10	3680047	3686591	+	3402	-	PF00076:RNA recognition motif. (a.k.a. RRM, RBD, or RNP domain)	RRM_1
Seb022405	97.6114879997288	93.0570111589403	59.2006366418435	66.1347818743641	94.2562996618007	98.8584858361883	65.9325460335643	142.387953413252	82.2833102924891	-	chr15	31500619	31517429	+	975	-	-	-
Seb016285	106.194190954752	94.3371016234472	80.8635696384136	92.6007337227519	89.1546201004779	72.6750335761892	99.8655469569477	85.6091669023726	78.3629075801774	-	chr22	13116923	13124617	+	528	-	-	-
Seb019762	111.110603744226	97.4052128319017	78.0489138848128	72.7298890389075	76.7842199236264	95.7643585834121	77.8966860278117	98.8269073449619	90.6270952137687	-	chr22	2531276	2544135	+	2139	-	-	-
novel.106	109.38552732759	103.50304308359	79.5915749458237	81.9062091906609	84.8230433933869	77.0901883073047	94.5942245344077	85.8451452333492	82.4515024830923	-	chr1	8308936	8316118	-	2507	-	PF00071:Ras family	Ras
Seb003272	145.357248861252	102.852486017776	58.7161259521683	104.338854898875	125.229753595854	82.6219028883233	70.1807250785797	41.2749656972461	67.7301555340337	-	chr13	15796041	15800735	-	405	-	-	-
Seb003124	87.2390166611675	81.2788061343079	74.910285355196	88.9537690558777	75.0703027567833	101.997447518313	80.0591487790681	101.489106135314	106.516186528797	-	chr13	20317383	20331390	+	1119	-	-	-
Seb001381	62.6161142325937	64.9327263738063	84.265470134906	78.3640605512785	97.4599320728223	103.615309545584	104.977689048947	103.512145877941	96.9771742027212	-	chr15	15724629	15763435	-	1851	-	-	-
Seb003967	130.651521218124	106.146086449406	78.7143883627065	97.1405645609042	67.0893276112739	89.541915003222	74.4308994074373	66.2549585304383	85.1798560661207	-	chr21	15297411	15302426	+	861	-	-	-
Seb010240	116.516578870102	113.573517556187	96.8138341968129	71.8048497493048	98.7625759593122	57.170036057401	90.1144989855668	83.1263322607491	65.670559001305	-	chr5	21427417	21435037	-	762	-	-	-
Seb000594	19.4905370202353	53.5608184126183	185.161317462434	71.5307015937745	73.1913754084834	43.2658335173442	137.672106813964	107.965594548227	101.679340960687	-	chr7	11085508	11087049	+	561	-	-	-
Seb001150	57.7686352939572	59.0393301763791	108.09105004831	88.2475718356717	91.4711401937743	83.5753787756678	109.311669245327	93.0569745052502	102.49883727422	-	chr6	22260526	22272081	-	1599	-	-	-
Seb001260	129.117949977514	68.9878061527962	86.3227135802474	82.698203512442	87.5483457024908	96.0241455214135	85.0613344264328	81.1501918066652	75.8953233429222	-	chr6	24770849	24792006	-	1296	-	-	-
Seb000862	88.3734635845403	90.2453470790892	83.73720235224	86.3693854440691	92.1101081837769	93.3898867378498	85.0613344264328	83.1360482466953	90.0943317162965	-	chr7	493272	498269	+	972	-	-	-
Seb004313	107.291751820704	100.059245140061	72.6236742512082	100.263118379388	86.9976534851437	88.053708414295	83.1846046834399	73.7899908748062	80.1018902726641	-	chr5	11733023	11736174	-	384	-	-	-
Seb019510	140.643715138018	72.5057207688338	84.7772941555371	96.5645872789592	41.2874425381188	104.07975558074	82.4691038237846	63.6925743415695	105.771064943009	-	chr23	10431447	10435517	-	153	-	-	-
Seb010102	84.9546588598656	77.1842390709314	100.498266864288	74.4028902472609	78.2308076041944	98.2476692698007	101.526307038617	91.6411222166629	84.9279086676179	-	chr4	32665629	32676656	+	1146	-	-	-
Seb020844	86.8531505003845	119.317220354968	83.3680971117283	96.3469426087488	80.9869065170793	81.0961672267967	89.252256876256	88.7839043645085	65.3228498635126	-	chr3	1746115	1749665	-	282	-	-	-
Seb001289	63.1843433589863	74.9199352607619	75.3361863973068	102.674079106426	105.365618172731	110.193387476638	75.1160583495635	71.3916767345064	113.033875011629	-	chr6	26372062	26387207	+	1617	-	-	-
Seb018286	138.627641343784	163.68754040423	59.7345276582765	77.9795652402121	97.3263701126303	70.971147962661	62.9141030278955	57.4264627767916	62.4203261197822	-	chr13	3353171	3357550	+	171	-	-	-
Seb012620	112.013372551417	91.9565986978187	74.4826296373406	90.5422991313998	91.539067909498	85.5674559778476	68.7330460540074	81.4956368763974	94.4110677246869	-	chr16	23944362	23957785	-	1629	-	-	-
Seb015178	115.319680480963	85.354664948478	94.0773712697879	67.0819629434194	68.9185671204386	85.5351683364908	78.3177833259711	104.350945674917	90.1223298467025	-	chr7	14091521	14116513	+	3201	-	-	-
novel.1973	26.0688441328629	19.0575327699133	142.712292316259	74.6281077019283	67.7764185480804	154.331478980076	50.9576549552124	76.0003275494468	176.647928020839	-	chr7	31722781	31724203	-	1010	-	PF00048:Small cytokines (intecrine/chemokine), interleukin-8 like	-
Seb010471	172.959947184131	92.0284181800222	72.1609235371192	71.8907770749692	73.6372602719618	84.5580657791117	62.807155858477	69.8873875793913	87.2901590466396	-	chr4	19959066	19984806	-	2157	-	-	-
Seb020284	168.671902905239	117.627478708376	70.9911534640105	76.2312450077498	79.1838585055673	71.5823186363987	59.1400350045771	70.0009297851329	72.2565053449535	-	chr1	38816604	38831353	-	1617	-	-	-
Seb009040	56.20279956293	84.1133167226119	146.862839739551	58.0668409872002	90.5234081902861	74.8951621752234	113.569580506072	87.0926723061895	74.2974054702971	-	chr23	20219123	20227270	+	414	-	-	-
Seb012645	99.1865099670447	64.5182719067551	81.7226849190035	89.2230977148076	67.662137709782	94.2337378128797	114.371625566143	86.8141094649735	87.5919636965527	-	chr16	23185367	23198055	-	1404	-	-	-
Seb008885	84.6360218982055	53.1683912220367	123.385812722931	71.0764682700393	52.7909617145726	100.43944127237	107.933733674566	53.2442958196109	138.587583771357	-	chr17	14281670	14286574	+	894	-	-	-
novel.1298	69.9788241174527	98.8118526385063	116.332992614493	80.3670029858588	83.2899716711587	80.8486497838805	91.478853416533	83.4881039612094	80.6279325371412	-	chr22	21071233	21073395	+	800	-	PF15054:Domain of unknown function (DUF4535)	-
Seb018306	114.492381157415	67.1311500943381	73.4518332374615	95.6372361119421	82.2376695520921	91.909117586122	85.2979566434259	78.6273196467875	94.831627601084	-	chr2	41182905	41195918	-	777	-	-	-
novel.919	78.5476597236713	129.440203491759	88.6052485089887	102.209490513184	62.8061724010002	78.8996223192306	106.766928935346	80.5706066003715	55.6947654165096	-	chr18	5957520	5959396	+	441	-	PF08040:MNLL subunit	-
Seb008614	82.1721040773118	96.6826089963016	89.6079484166724	89.2977991926739	74.1503494734297	85.1829591773145	89.839462897578	90.8621340257355	84.8375127834535	-	chr24	9586667	9589395	-	462	-	-	-
Seb009505	95.4358643012055	85.6633113856844	64.3696060864614	105.181591803828	110.578276206012	92.4549885731456	67.8992839124064	86.301553837136	74.5655713353341	-	chr16	26400106	26406189	-	1560	-	-	-
Seb019668	135.056268427088	112.753127017734	77.0342146049816	79.8864361434334	89.4955002232448	74.5261231921819	73.1996511143692	69.9791727009556	70.2367641471505	-	chr20	18592602	18596649	-	978	-	-	-
Seb015285	44.0835232935694	39.8352687511601	137.6754325848	74.0766306617455	111.493091314231	103.900053484858	47.4319661419853	79.2248276150971	144.221069958889	-	chr1	40801865	40824278	-	8703	-	-	-
Seb009781	84.4291082642551	71.0802150831882	69.6432225035526	92.3935904078792	80.5105129493317	99.3027469752035	96.440021083406	87.0873468401075	100.137911816722	-	chr6	8458156	8523526	+	8160	-	-	-
Seb014083	17.5164656139768	69.7196578105572	160.65771742255	0.77864817088713	115.436560781807	40.5722171674215	107.378271475195	220.874659568716	47.3223909563611	-	chr17	8037745	8043219	-	804	-	-	-
Seb012947	76.6056067043326	293.196372479245	42.7450970645589	88.9725871774047	123.689093589721	65.473960779426	28.374895961571	32.0289022440717	28.5193161567802	-	chr11	16229273	16231339	-	330	-	-	-
Seb022331	101.751855514423	100.605585856858	97.0405045536802	77.1246999613337	81.0912710873332	82.0835185765632	69.8324923642964	99.4331497611528	69.8102948921941	-	chr19	1251656	1261628	-	582	-	-	-
Seb015426	104.06611505496	84.9662736374157	92.2655648202424	61.5656889679552	88.1459700766001	96.5056209594145	97.351431777562	75.2373609784923	78.4175510280422	-	chr6	27501458	27514877	-	543	-	-	-
Seb017645	78.9065349262514	71.7619517686619	86.9185763275069	91.5923040684458	83.1263802072856	88.6526107387111	82.4981895088011	96.7283620085825	98.3063050953637	-	chr17	30714628	30727051	+	1164	-	-	-
Seb010561	135.964975944547	107.104949185435	84.9008895627833	72.5188844631924	68.7863952221197	76.0596921735696	79.7485702407833	71.5612897893832	81.762233764019	-	chr12	25516901	25538557	+	1389	-	-	-
Seb002542	112.728355123587	86.578114401915	75.2760068577906	94.1514391449695	91.4025454129766	86.5375747084652	72.626127486756	73.3872708479513	84.2470932753745	-	chr20	17520281	17530230	-	1143	-	-	-
Seb003984	91.4219881048318	44.1306549629843	47.2898343961356	47.6046025476119	69.8090261905032	62.8433105695384	118.983384661552	214.212213368485	80.5004071396922	-	chr21	14890929	14891683	+	288	-	-	-
Seb009893	133.742783964693	118.419473058696	73.3293743285482	77.2009555495904	79.3709705889216	71.9071836192556	57.3676849727498	76.0170529736435	88.1900987992501	-	chr6	11528447	11535312	-	639	-	-	-
Seb004563	113.826480317818	130.55154691614	84.2723287289395	73.5273809690062	66.8549630979916	65.7041344990085	86.1687068565011	83.8492847552928	70.224556112026	-	chr8	29592648	29604275	+	1341	-	-	-
novel.1409	139.963179283286	93.7661998224475	67.0656609926677	31.2917602772916	86.3574419713813	56.7548436050375	168.826250509341	69.0838047945433	60.6884617483824	-	chr23	1645460	1670706	-	3163	-	-	-
Seb009905	94.945227513523	93.5161740429482	86.5854348824482	92.6007337227519	73.9005521968348	76.2888560867419	96.0168243664155	85.2684338997761	74.1241372672414	-	chr6	11754796	11759470	-	480	-	-	-
Seb014207	113.025124422985	95.4430883681439	71.8161501452194	71.7309955699961	83.7353309463919	92.5819581157042	79.8648163346124	80.9536388672729	83.6993615383709	-	chr1	15920440	15937784	-	1989	-	-	-
Seb016992	131.867003404509	103.028981060278	77.4165628724381	74.2591850181185	83.1757418283517	72.0466363789051	69.0018874383358	61.2296182443695	99.7800069229474	-	chr23	5885165	5909075	-	333	-	-	-
Seb001035	91.4379737645809	68.2031418350959	97.0291004819623	72.2134706273796	71.840358960874	98.4570838788361	92.8177198991791	79.2353675336265	100.426250491101	-	chr6	18952425	18959754	+	684	-	-	-
Seb009234	134.196339422023	118.607858230482	82.3705893440433	70.0201712996067	72.8150349257475	60.1492711979667	79.2111297158443	90.6158210118103	63.2633522887144	-	chr7	20618936	20651615	-	498	-	-	-
Seb018555	74.7557473949738	117.146237451857	128.661569029135	63.1953064422976	63.9710405201397	82.4228938889938	96.5525734017545	45.4552324740448	99.0356809976412	-	chr2	5025729	5028969	+	846	-	-	-
Seb015773	105.637432581674	113.912540622732	78.041147473404	76.5436681430274	73.103959673716	72.1631915499236	78.0218915813458	98.1050377421312	75.5744773406882	-	chr1	28853155	28875324	-	732	-	-	-
Seb022510	85.1541562414078	101.572395553269	71.8559821343878	58.8091727611843	59.5897976929646	106.288897369198	86.2818201668339	108.466672493222	93.0355740480331	-	chr14	29879423	29883550	+	264	-	-	-
Seb014255	112.946591123636	161.732977751657	69.1406579292531	81.7512126845035	89.7753208231909	56.724398909177	78.3897688876775	64.8703216481813	55.0741551620482	-	chr6	3468749	3540643	+	1092	-	-	-
Seb003322	137.755226810781	126.108013622067	82.6729646450256	67.3617595285376	59.9226161046798	68.2622139446171	72.8241673783351	104.577783948148	50.8435581040797	-	chr18	14580321	14591063	-	1263	-	-	-
Seb005569	80.6650997123767	49.5989145771001	87.6067901406775	91.6275223223627	60.1235283153444	102.199202739459	96.0744128302465	89.4207930672054	112.054042123984	-	chr2	14738459	14743693	+	591	-	-	-
Seb015027	163.814065547673	121.107689163788	59.1225288900604	91.4387782931963	64.4214029113131	75.677694926869	55.9448303355798	67.4651345141086	70.2549007764587	-	chr13	29061229	29062001	+	330	-	-	-
Seb017074	100.750762401243	91.3952788168163	85.6525061766741	77.6020233310386	82.4331012763128	84.0346594825223	78.9599039406813	86.4508585456914	81.8098197027848	-	chr17	17043098	17048519	-	672	-	-	-
Seb013102	87.3989576573471	89.7500989303819	78.5111463266496	75.7323964713576	72.1839818956576	93.5342296848943	106.492712328974	95.4110503263845	69.7638938985801	-	chr9	29988720	30004781	-	1173	-	-	-
Seb022202	114.740053958346	113.04507472224	74.300424492667	91.2541985007462	61.5062722467548	62.5668158027334	112.716377977305	77.122305921033	61.315589746433	-	chr16	1656640	1662340	+	555	-	-	-
Seb015487	155.289030400422	60.984730572752	84.0320743923957	63.8149899639573	72.6922798012171	79.9566802145064	78.8343025754561	80.4422989785906	92.4353445380458	-	chr6	29260814	29266821	-	930	-	-	-
Seb020211	90.372263114644	95.5202007433259	78.5925178713832	86.2778601327543	77.1980453934732	80.5433644508812	99.8081757911675	87.6739889722009	70.92201928305	-	chr7	29537423	29558238	-	513	-	-	-
Seb018590	114.288332543012	78.2763392737326	66.591807619048	86.0795552915722	93.5507234879208	89.5673761937939	60.1834561950875	87.1201555150774	90.9472421539309	-	chr6	33722227	33730271	+	672	-	-	-
Seb020242	92.1387850879793	104.811580989543	86.9532447055292	80.4104775087333	78.8272556766238	84.1808067164049	95.9245891845073	79.2923556264585	64.0177495194067	-	chr1	13507054	13511101	+	225	-	-	-
Seb005481	149.323500957696	79.4027128708661	93.6243186024502	73.5641623428435	76.4876339327971	87.1568958427424	61.1547206106358	57.293623399561	87.9152361201559	-	chr2	10153269	10171145	-	594	-	-	-
Seb016418	76.1500958236034	76.5568666151731	103.368625531636	80.6346878635969	77.252073449544	102.388198028853	92.8441132062147	71.8075505795618	84.3153355949329	-	chr1	14054569	14068255	+	309	-	-	-
Seb009761	150.767385293699	122.503164240685	43.9394512391503	97.7731415906047	94.1719699561403	63.9911010405192	63.1158600881927	48.3286826284445	79.7344771611112	-	chr4	13656190	13668921	+	1230	-	-	-
Seb016374	201.92894521454	104.899301659921	47.2158915136398	69.3308331357901	62.6137575758911	50.3968013675326	51.475491371801	88.9092762198092	87.2502122248203	-	chr19	8086946	8095843	+	1005	-	-	-
Seb016644	67.1635840667505	61.3061616165069	105.481955736799	77.426626118062	94.81053366396	89.8251136801485	87.324453602448	85.9900437357348	94.588665487185	-	chr6	505308	510415	+	435	-	-	-
Seb013056	117.664816079345	76.7518852863212	86.1991918106775	77.3428271250398	75.0410323677241	95.9021848667904	68.5389128954153	73.1900240345275	93.2711071468889	-	chr11	14205765	14214784	-	1185	-	-	-
Seb005048	62.0779891364499	57.0744402057168	66.031427751286	100.384075721257	93.9676707672966	113.61768827651	72.03270174184	87.6563127647468	110.839110565063	-	chr18	26069939	26075094	-	744	-	-	-
Seb019442	186.22958244155	103.60598408384	51.8618674474214	56.0365318617736	102.507902654485	74.7837780464307	53.7673060410202	59.4681018206897	74.5533092778871	-	chr1	2426936	2435544	+	1287	-	-	-
Seb016454	97.7645336935	61.4987392155416	63.1753874716743	86.1149644052257	77.2307264636853	112.2622372123	86.0416520461104	93.6167779079636	84.6514742342572	-	chr1	15152063	15157276	-	663	-	-	-
Seb014029	85.0267181147371	121.073439251694	97.130768749705	81.4280853616398	75.3234864809199	86.5028103204705	70.8985398276025	71.8160328549563	72.9035051850152	-	chr17	9895066	9899341	+	429	-	-	-
Seb010181	119.120457720257	99.2986399561862	53.1667359993719	96.5770620344469	87.7769672768953	100.805945712226	63.5747863591505	78.7702677140789	62.8684657545918	-	chr5	23481683	23488660	-	492	-	-	-
novel.564	111.598174373815	92.5614067762016	80.9610543516606	76.6393731816739	79.781744217718	81.7032631324895	66.9363891562221	93.5528430541761	77.5399961274829	-	chr14	17941467	17945980	+	504	-	-	-
Seb001112	20.0696844059794	29.4549244006951	134.798861948358	94.5824944407988	108.575852693227	98.3931507074862	23.3748461003668	81.6011857500355	169.980780765586	-	chr6	21173467	21186411	+	3003	-	-	-
Seb020282	101.285140169997	74.3253136218683	106.747813315253	77.1558374383789	81.1645093822483	82.1501293614039	53.4964055067445	78.6874051025503	105.711842622212	-	chr1	38708794	38720800	+	684	-	-	-
Seb008555	108.798723788864	72.5874424911891	65.0004750520502	82.8951564771562	87.9717478105256	97.9226802036888	77.5080998732364	80.4781886721504	87.5490596562367	-	chr24	11238477	11258955	+	3261	-	-	-
Seb015006	58.3156867645439	112.494906581943	81.631261755234	90.4270075790253	63.2710207164682	62.1125744001252	118.291620797241	111.140480083042	62.7664065569383	-	chr13	29763555	29772235	+	288	-	-	-
Seb009443	76.693963805491	69.9040705835102	83.6340851888943	86.7593387401558	86.5087410523347	90.9832961480336	82.6427229897294	91.1650078058212	91.238625265797	-	chr4	10816838	10822543	+	495	-	-	-
Seb008909	68.0042106732102	70.9861943883988	96.5750204545553	81.8861899206364	87.8426019263573	86.6523599375089	91.5580122182213	83.1848587773584	92.4962692889708	-	chr17	13434612	13442990	-	948	-	-	-
Seb015076	137.575739902269	128.766805656058	82.1255161165171	72.5963300282316	69.580299965378	61.9170252843667	57.3676849727498	79.1844301808786	69.869548743194	-	chr13	27934170	27941036	-	639	-	-	-
Seb007497	70.3527924494096	225.256661332948	82.0972103573335	58.7559483498677	214.599072429275	30.1783787159679	28.6576004069023	33.0490527568557	15.29538083632	-	chr19	21307767	21323166	-	1497	-	-	-
Seb014033	64.4541801081801	72.2660713269829	98.9363331658154	76.8055164192085	72.3517327278263	74.8188960682707	107.066465242236	91.7402481159116	98.4908037829934	-	chr17	9834348	9846164	-	1653	-	-	-
Seb011395	119.905783748487	91.7998379150255	72.2533757007419	60.3714657757129	76.1146995742069	83.7806602792503	83.6923297656684	80.8405751258382	87.2560139230041	-	chr15	24343367	24346212	+	561	-	-	-
Seb000032	99.2262117404379	81.9736475710637	84.8200082432834	73.7381312356352	86.4663469292233	88.3279097984031	75.8842387200044	76.3520964999366	89.0352462995779	-	chr8	20365688	20384176	+	1563	-	-	-
Seb002979	102.714270591765	73.053152319463	78.089124353967	73.5920483709578	86.4227981023696	89.5308190758133	79.5304136609055	89.480346060169	82.8666979532526	-	chr13	24619416	24633156	-	2313	-	-	-
Seb022137	144.721464900178	121.75361356229	69.6755923550842	80.4143963389643	86.2909785636204	70.0848030878363	58.05360294525	57.857423652162	66.0617481433079	-	chr6	29941628	29963770	+	1065	-	-	-
Seb002835	88.5839639856984	82.0401103809744	91.6029598996631	71.4733974098439	81.2107646739139	79.3144988206368	87.5395726474	91.1997973616419	81.896684909673	-	chr20	9873129	9881171	-	2442	-	-	-
Seb010973	95.524071591109	79.8865293011784	99.7731386176781	84.003672041554	75.4906953439364	83.605712264746	81.3552824923753	82.4399942245101	72.2545291346869	-	chr22	20456881	20464422	-	1293	-	-	-
Seb001657	108.249969156046	89.2300341391927	87.4501815168175	75.6139879631526	63.9370314608521	81.7004455648419	78.956303087715	89.9332802264845	79.148353963297	-	chr15	7132043	7137683	+	741	-	-	-
Seb000070	101.571828045936	75.0422563753827	82.7227423839106	78.3606093934411	74.725359977101	89.0557461599504	71.4134877819693	83.4733451049614	97.4157902648224	-	chr8	19562314	19577532	-	1911	-	-	-
Seb016350	135.01822252761	100.330516744419	70.3129591732165	81.9916523944148	79.324861793781	80.8826780950532	60.6274240483023	64.5188959145428	80.6550554761509	-	chr19	7480571	7503433	+	804	-	-	-
Seb018455	70.1948081425065	87.5243818405237	69.7253995681999	88.4948065623795	78.3623308429147	84.8736528622189	102.893469595348	87.4548039997704	83.9542199872698	-	chr3	17197020	17199945	-	162	-	-	-
Seb006564	118.03730727708	90.4592594406117	78.2923643431678	83.9085633945673	74.0045448178866	75.616640088548	70.4003879017405	78.4185933439091	84.1547316184789	-	chr2	26711341	26723130	+	2862	-	-	-
Seb013488	107.804679443978	99.1208765477434	83.3967795440758	82.5010401433965	79.7932219539024	75.9302816943133	72.7842251792442	77.3409831290486	74.3030632075397	-	chr17	20795543	20813598	+	2646	-	-	-
Seb002874	78.6733762085044	100.221307157304	75.6492358990015	92.4983892725242	77.5649245515689	63.2344088010553	104.045739205236	86.5247011690743	73.898017032831	-	chr20	8560163	8576842	+	1491	-	-	-
Seb005877	110.694256098308	70.2526138065827	65.783919599537	84.9818727683148	108.562764957849	109.193806600465	68.612958849343	59.4715279946725	74.0051231802556	-	chr10	22851720	22866722	+	663	-	-	-
Seb015787	52.9932232900022	103.202324405592	102.657902030009	81.9805288491164	94.0026593501813	81.6568671852252	91.3567516042927	81.7038078183796	61.9409073323799	-	chr1	29314894	29317480	-	378	-	-	-
Seb003208	86.0813784733917	77.4933786909226	75.4056927392718	90.0026408835923	74.8108493224744	90.5570128248977	80.0317578403286	82.7821524787519	93.259289328101	-	chr13	17824503	17828975	+	1131	-	-	-
Seb004626	51.7179265831539	78.1135495129791	87.7089177399302	74.6365531393415	83.7948467065401	126.646712456554	101.472165089058	54.3514736015257	91.8741367023213	-	chr8	27589994	27591703	+	411	-	-	-
Seb016614	126.107672628326	91.2203596229086	54.9462837745575	72.7763512919656	39.2280328442103	99.0878245724349	71.1133252512068	115.252938128269	80.5801105130979	-	chr13	4950631	4954646	-	240	-	-	-
Seb020938	108.544627903536	88.5323435727788	73.8024015222428	79.7417850037694	76.3602131271875	84.8567376731121	74.5591740003078	76.1325302676572	87.6861643982941	-	chr7	35285303	35319719	+	3072	-	-	-
Seb002170	25.2453805582061	53.6544497042501	95.0340182109365	113.944978660378	83.7631471910242	104.527479011229	71.2442251322891	84.9707792044782	116.702600496072	-	chr14	25677705	25693288	-	3063	-	-	-
Seb007502	150.986536426629	82.8620229750462	68.2508442903225	60.9641526810952	66.4900055770885	80.252934231148	81.5236399367286	84.9258994387067	72.4698708766168	-	chr19	21142055	21145738	+	993	-	-	-
Seb014831	116.271400153998	88.8848644598065	68.1462916353953	74.5056712018636	80.6369630938573	84.4117554316762	75.7558294072519	80.3288570071965	78.735125017597	-	chr1	31743310	31758942	-	1215	-	-	-
Seb012183	81.7543034238483	79.2558561257819	70.1992371154376	81.7899675179275	82.1570325744626	94.8446917470294	88.9334531547594	81.2627325632092	87.1349103585536	-	chr15	21764549	21777191	+	1713	-	-	-
Seb005192	88.0809852172798	80.2897320786087	81.0682875362323	64.179264393527	85.4686038178291	94.0213871311698	90.8516541795574	86.9342396902479	76.1665362107608	-	chr11	28963685	28972089	+	1152	-	-	-
Seb018134	116.897736288366	91.0346810875972	60.2005269605234	82.3145874762504	84.7723785482521	87.068861189623	71.7209989405386	73.6069056806837	79.1131218705491	-	chr2	3629639	3671235	+	4926	-	-	-
Seb008225	144.892971725429	80.9431400988841	54.6731028420584	74.020720422112	77.7922385858215	99.8592902988319	64.3680605546103	79.2111134588084	70.79227493635	-	chr4	6996606	7018667	-	1464	-	-	-
novel.257	75.1402749040404	115.399061923716	81.8292763123238	88.1131868189671	80.0493809029853	72.8951797591498	93.6458171226972	64.9163666485322	74.4797971890155	-	chr11	19733963	19750998	+	5291	-	PF02038:ATP1G1/PLM/MAT8 family	-
Seb000941	111.545703171715	67.2015135664318	87.7716084694609	80.5593019219224	62.6235963184392	89.1838003972248	78.2497543258235	90.3602792157096	78.2946626198618	-	chr6	16498616	16500099	+	258	-	-	-
novel.1110	89.7754651506794	64.2828037611101	65.7790929570306	77.3127379720614	72.9567198276508	85.5126145920874	87.4431134346047	109.62379835417	92.7675353623491	-	chr2	30437741	30440211	+	1064	-	-	-
Seb012429	91.3185204829396	57.8578872156511	63.0036202891476	55.1505375894056	74.6458987265936	104.904805683676	84.1671374247832	124.248975855247	90.0735705608307	-	chr2	35312221	35314846	+	1092	-	-	-
Seb001297	90.7496923245992	97.6795948001886	55.4624489011927	79.0161665189236	93.4989285913471	63.8449938579475	108.443701515415	78.6110597750745	78.019751585382	-	chr6	26706691	26712526	+	267	-	-	-
Seb019786	56.1821860292557	61.0425323520135	73.3788835693811	90.5966642536577	86.7152486853605	92.8498328823219	93.4049939714058	102.386111999731	88.6457031048048	-	chr22	1786586	1789597	+	615	-	-	-
Seb011075	131.461262573279	84.8864507524309	73.1602177557027	77.9194077585968	72.6537467306975	80.0310486388356	68.3493009971228	77.4638795991706	79.029823771222	-	chr10	4750997	4798941	+	1917	-	-	-
Seb022386	113.958571219046	64.9970571362335	65.6803255501883	93.8180203632388	95.5814219623446	99.6724135079655	78.6766101676776	60.5936856284123	71.9721461852892	-	chr2	5391509	5422996	-	720	-	-	-
Seb020202	94.6530996228526	75.1888836526217	78.3071677485662	76.6549778201788	72.8475189274231	90.9491127840555	85.5423375526317	84.2529411110494	86.5122042995847	-	chr7	29697747	29703725	+	597	-	-	-
Seb022975	112.427219366993	102.282981665518	64.9384215406513	65.0297979369735	77.5025861204142	75.2624266766824	89.0605756471544	79.7262399253721	78.2056914123393	-	chr19	432236	435847	+	645	-	-	-
Seb017342	67.726863879283	91.1092078008432	84.6245973000697	64.7682690063912	34.6003138073689	132.88868943704	83.1870966281961	107.94133486674	77.5075110144028	-	chr19	10015270	10021271	-	1041	-	-	-
Seb014600	89.4112349285491	81.1381501360847	59.4044694885753	73.2353101790208	63.5593443551761	71.5566456529215	150.471775244636	108.883603171504	46.6113398903845	-	chr17	23870802	23877692	-	948	-	-	-
Seb020967	66.5261986194797	61.3543280869319	98.0103564517466	76.1635973305148	77.6246342248539	76.1442916748869	86.3880707373944	93.3633028775269	107.383750740012	-	chr1	43872430	43884061	-	831	-	-	-
novel.751	159.773687157393	101.299788422925	44.4502865514669	79.269876204008	77.9426739199159	101.149975450522	67.3796338049727	53.33635053896	57.8641616100855	-	chr16	17390277	17402866	+	5886	-	PF09240:Interleukin-6 receptor alpha chain, binding	-
Seb011060	93.9983622323592	80.1447942995658	68.4072729326716	91.4971496805523	75.8898284845358	83.8864682313825	73.6849453230105	82.8243298619204	91.8985469029457	-	chr10	4609599	4610874	-	429	-	-	-
novel.343	99.9901451787051	96.92883514422	81.5681645359117	77.2152940334333	76.4704985094619	73.852856817303	81.4399521301128	84.9941605171093	69.3445367140481	-	chr12	26447105	26452889	+	1838	-	PF03637:Mob1/phocein family	-
Seb007144	159.858386095813	76.4629287494789	40.3766684621017	78.2176590570591	100.525705641829	80.5342799297385	56.9665123505627	64.8266379298997	83.1367494908017	-	chr21	3195669	3202860	+	858	-	-	-
Seb007505	151.596588207414	90.3337878579361	57.4093543825048	74.2494340877889	111.399002117891	73.1585157493883	57.9129781176175	59.772014826162	64.5299677133098	-	chr19	21100570	21114250	+	1446	-	-	-
Seb012185	104.100730092078	92.6927166393968	62.4823838433526	98.9925664660405	109.655825215274	74.8531507533383	45.4925260849602	76.3379595716217	75.6193989005537	-	chr15	21733910	21743555	+	1089	-	-	-
Seb014272	88.3260986667653	84.0635050019974	85.3350395118235	85.0575226485569	78.2044616294311	80.6117374257971	78.772081671758	80.3678232245175	77.9135432660005	-	chr3	13867004	13873596	-	1026	-	-	-
Seb017141	123.293976562383	114.440990058389	71.2639601055605	66.8076304340219	77.0072059511294	68.0248943162868	55.041968014395	90.7393473581331	71.34528992418	-	chr13	26043336	26056544	-	1221	-	-	-
Seb022554	115.017896029673	88.9045815992164	60.0624510643935	77.0787825320151	81.2669995732154	75.0954166195421	76.5150987307859	84.6400531087557	79.1615164797161	-	chr16	2213510	2238708	+	1518	-	-	-
Seb011660	103.330155087287	93.0570111589403	78.5380663272364	76.0149590072256	83.5803074561093	69.6777463832415	71.2345782431536	72.4906272640151	89.7549538899601	-	chr3	9562843	9570624	-	1335	-	-	-
Seb019508	82.2667723999815	79.1509352432716	86.8588795031061	82.7258063841084	58.2093390591507	73.4911804667027	92.8940046360957	82.9928242038637	98.7183210609804	-	chr23	10495411	10496642	+	168	-	-	-
Seb012471	89.996805054897	79.0388075548691	69.0581708641979	85.2100648340816	88.2549622301505	86.3392889399025	79.7479572806111	80.0868168496066	78.9063396715795	-	chr2	38006745	38016626	-	936	-	-	-
Seb004841	88.0515490684908	83.0134130382617	90.8298140824454	76.0248748910748	93.8752413097202	72.1078863209538	82.3534214499997	70.8884754888007	78.8747392151632	-	chr14	14553762	14561555	+	1362	-	-	-
Seb022142	93.0217837458716	71.8797497232385	64.1836194618844	92.5954534163299	82.626317580178	87.0966511235858	91.5928964309248	73.6461507366487	78.6062419498498	-	chr6	29870331	29876386	+	741	-	-	-
Seb009819	110.100016611459	94.3630744734517	79.6510937689323	72.1746638953821	75.641770686952	77.8828352509554	60.21112674966	82.690599439021	82.2283762751264	-	chr6	9590479	9598606	-	1125	-	-	-
Seb009958	123.008074418806	81.7608446815119	82.3417202762706	57.6783744911267	81.8981844611549	81.5118698105088	56.599297085075	82.8048700635861	87.25518755059	-	chr2	21156272	21180426	+	5199	-	-	-
Seb016161	114.861677832476	110.765304581489	59.8770267608653	66.7648048399162	71.0390928552993	79.8149748972978	65.3217022392498	99.58726235812	66.287406737589	-	chr16	6542464	6548624	-	1038	-	-	-
Seb000170	103.430822616023	97.2868753025285	81.5923653546484	75.7689793574743	75.7963820539392	70.1506722636707	70.2328985148106	92.9973941753402	65.4205288913459	-	chr8	16178525	16189483	+	1650	-	-	-
Seb014869	76.6558111678903	121.489083157619	54.6493071951185	116.39109051541	130.696328872652	77.4044959999506	54.9701554904683	36.1660329646083	64.2149516928587	-	chr11	19448291	19463601	+	3849	-	-	-
Seb022580	109.484843288335	115.961136196512	73.2087258905628	68.1271346692657	64.0153856660737	77.3720649966957	80.1903522707589	73.3689462126925	70.2327372715544	-	chr4	219818	229465	-	612	-	-	-
Seb009529	28.758420870186	108.354054089177	108.09105004831	70.3215296030777	65.1778186010741	58.9393776096594	162.232840506991	83.5184820976281	46.3808123598823	-	chr16	27243450	27243668	+	219	-	-	-
Seb021532	73.6945138936006	45.9867204655965	66.3213522420308	66.8138012432091	87.8313751652041	95.3552500858392	91.2883428726625	112.11020386317	90.8703097574768	-	chr22	1438907	1445652	-	1695	-	-	-
novel.256	74.3609603472448	64.3005663484991	150.532990396099	77.4367865081209	44.7621054879215	53.8681177730702	95.3108773358339	52.7773672106931	116.881836714153	-	chr11	18795686	18797934	+	1034	-	PF00787:PX domain	PX
Seb008622	45.0967391117601	41.3475034852911	51.1550305265944	113.449038498255	108.184001989233	107.799944753439	73.4715172901429	74.0289065840274	115.593683489935	-	chr24	9428991	9434505	+	1608	-	-	-
Seb003862	33.4953738027752	35.2151368892031	79.0583299940117	97.2546910697591	48.9242262669133	135.797073771696	84.323948123659	91.3704536566486	124.464950053149	-	chr3	31344803	31374718	+	4719	-	-	-
Seb010323	75.4632756107847	88.5674185153072	82.0548328342923	82.1295843561148	73.3702807851159	67.9793419317	101.564111735465	83.5877548433179	75.0122605709042	-	chr12	24016153	24026274	-	1260	-	-	-
Seb001811	88.761627645631	72.285883747433	80.236261381242	87.7452056860422	83.4262711712082	78.6025604882094	79.7445379967591	95.6333083325085	62.9944734386712	-	chr12	12519088	12527414	-	747	-	-	-
Seb008426	78.240213075763	73.5476903984256	89.5354197900166	82.0798991871153	75.1828448833553	78.0231365954827	98.8761150055691	79.5422264950292	73.9647305204301	-	chr12	5642593	5647488	-	900	-	-	-
Seb004973	155.906104993996	69.6814461549003	50.5789686210904	69.3379117555254	107.890511447185	87.2277551076553	42.6965042069503	59.6661346768996	85.00727061772	-	chr18	21675014	21705257	-	1980	-	-	-
novel.58	92.7232069379841	82.8153216102226	78.0787845251349	77.9485935513507	71.4125325362098	70.40429002312	97.6212363484582	82.874741441369	74.1085769557305	-	chr1	19165754	19170053	+	1383	-	PF13534:4Fe-4S dicluster domain|PF13085:2Fe-2S iron-sulfur cluster binding domain	-
Seb013079	123.259717195494	90.3398918076378	75.1799352809505	69.4609196570605	70.9947057424455	73.7587358940362	60.2820468047243	80.847500113535	83.7702169108563	-	chr11	13867370	13883453	-	2547	-	-	-
Seb002061	202.444720248875	101.393710156622	75.8576783054347	41.3111973343633	44.252175714117	65.4851490844123	59.07464808722	70.9920199795812	65.655749181856	-	chr12	19759159	19828876	+	12540	-	-	-
Seb022973	62.7069282377776	66.6800397017137	74.8823539491303	100.944699378069	87.0853181524015	88.3222319464288	81.6114669799608	83.0895900307629	80.7788888058083	-	chr19	458127	465017	+	498	-	-	-
Seb002150	104.174699932231	108.726671099261	79.0729358739482	68.810814433309	63.2389847566117	65.1187675021416	91.487960181329	78.4404751969007	66.2244231689359	-	chr14	26042024	26046605	-	948	-	-	-
Seb021747	82.5328955737086	87.2749600269886	79.5670229522281	76.5731262896747	72.0446022558184	75.2171097049359	86.3936203873287	88.8429754918302	76.7809163807625	-	chr13	1301705	1312784	+	1080	-	-	-
Seb022661	30.7247368350576	36.0464320155757	70.9663202419978	83.1297885993376	53.5497536082557	57.5301073938048	158.472110672896	140.11450574062	94.571404556818	-	chr13	33050950	33057552	-	1284	-	-	-
novel.2053	184.408224346209	71.1247963253228	58.4819032250754	101.749276365895	59.0684318175028	53.2142472845132	81.2880994779383	40.2496000749443	75.5084590158656	-	chr8	10473649	10476033	-	2071	-	PF00001:7 transmembrane receptor (rhodopsin family)	7tm_1
Seb010710	37.3259998475943	66.7722097762747	123.414653917637	80.6721808505057	71.774474027021	87.9761684981858	88.2826929584985	91.3364991566848	77.2622038704276	-	chr11	6159702	6165912	+	1767	-	-	-
Seb020566	107.842401426455	73.9800976954057	77.4304625241111	61.6221247152552	76.0229735399619	84.4831633782746	75.739721163896	85.954739591474	81.6226788206431	-	chr17	15928631	15963222	-	3573	-	-	-
Seb007193	140.241485648361	83.0014794454451	63.4915349288192	61.8646307807491	75.0741456430447	76.5656304942719	56.8593165639277	79.770721979563	87.2222934100967	-	chr16	18155010	18164502	-	1356	-	-	-
Seb020235	79.2899358503362	60.6871415370701	86.6675986873835	85.9005957171615	95.4668939608814	85.5614575080114	55.9624022621274	71.9482646508357	101.967292845929	-	chr1	13422566	13430311	-	1443	-	-	-
Seb009472	106.217858035419	82.114843806709	75.3491843590731	71.2982175142315	78.0141728453214	78.3163589821933	72.5583431011017	88.4463550655274	70.4426004956477	-	chr4	9719205	9740127	-	756	-	-	-
Seb020648	56.9145089361052	57.8314076334014	39.86424309562	86.383976435728	98.9634052176666	99.0991952954372	18.3372828471	117.101953966348	148.040352690816	-	chr4	30073001	30076076	+	1311	-	-	-
Seb019103	82.1482952775985	119.803936521989	72.9776400775265	85.9077398119483	81.8961906471363	66.3000864607747	73.5672229351472	78.627030798767	61.051829497299	-	chr9	34401030	34409968	+	1002	-	-	-
Seb004593	34.424574254986	34.8098353949467	111.816701424321	90.2449153366189	86.2870967341656	97.1458262499524	46.9964811691313	75.5499615704823	144.117052562149	-	chr8	28581525	28592001	+	1146	-	-	-
Seb015117	123.410107818597	81.187016943058	68.8478025785413	75.8284289424311	78.0853055670247	72.9060596031143	64.7173734968479	76.55279476595	79.8049063653883	-	chr7	15477242	15483376	+	942	-	-	-
Seb003066	89.7360204189611	88.4300506776085	76.0970777498204	77.3180263266157	75.6650220199579	80.1073955497204	78.6691848329556	77.0940090129609	77.8882083158547	-	chr13	21866557	21884428	+	3093	-	-	-
Seb009735	136.041433493239	90.1269864211067	69.1021962185676	64.5003830283957	77.4838071882613	78.9280779819013	65.2408383467831	61.6983200400558	77.6932590030304	-	chr4	14837988	14860533	-	1023	-	-	-
Seb002325	84.9027690133441	87.8979095511544	83.2627114061226	69.4785414291815	65.0619869641269	84.9620671035641	77.2977904993843	78.2658173017501	89.6080431959047	-	chr14	22689067	22704098	+	1293	-	-	-
Seb009328	105.614077658262	102.820578933545	69.1853137931364	66.2058922941398	75.2492348012927	75.1777562695364	80.2536214700751	76.5076926568489	69.5366499445131	-	chr19	14552253	14557033	-	921	-	-	-
Seb009349	91.3023378636798	85.83408525293	83.8281880846039	68.5053087719889	70.0795790400315	84.9523853787887	78.7818887086435	77.9058667665102	79.1559158913345	-	chr19	15024437	15032262	+	891	-	-	-
Seb009767	120.623221134994	85.2245183650696	59.4429286475989	86.5350026740673	78.616753995002	79.1978819802156	65.8383512763628	73.0277359930055	70.5564624576557	-	chr6	7648054	7668677	-	1512	-	-	-
Seb020929	98.7783719666374	74.866897358581	71.0301709533561	74.1866942882682	76.482867754212	86.9452188013716	66.7376256891561	80.2551349053583	89.524450094771	-	chr7	35470767	35495930	+	1416	-	-	-
Seb012586	54.9252398596285	419.72470761407	34.4592591723778	105.188124648052	55.5607847035776	13.5950915239672	8.49421675247426	12.7840909501325	13.9017511754016	-	chr5	30907930	30912635	-	516	-	-	-
Seb013712	63.3141742015048	76.6146069316087	116.069198980447	70.3541993032417	72.4061509456268	78.056541677513	93.500121545778	86.6219011045345	61.3032803451348	-	chr18	15572349	15575371	-	630	-	-	-
Seb020005	90.8856182021881	109.54779729097	62.8614617302227	79.3641289922297	80.7715158082572	76.4940841173005	73.0031652549851	78.8156516289724	64.9158539142072	-	chr6	13659474	13664328	+	564	-	-	-
Seb019387	69.7383470586298	68.921768980984	70.2963272221397	96.7016809835969	74.2032094505713	82.9272551845455	81.8135572307197	81.9164290778409	89.9251256238432	-	chr6	12682360	12691054	+	582	-	-	-
Seb000069	74.3127914995647	102.528511168359	85.4494098630932	79.4924038490265	67.5153491100554	80.8870916243882	70.1992279425682	75.8362947413239	79.12032927333	-	chr8	19579705	19585434	-	771	-	-	-
Seb012384	75.4082156438067	91.5240323348784	76.0746912806849	89.7258799952663	75.4016026193497	80.8190326786587	82.6153215563773	70.7194208925767	72.9634701054458	-	chr13	12279589	12290479	+	1131	-	-	-
Seb015849	95.5558797159368	33.5967602614457	142.225065853039	53.3775615587931	50.0129668315998	124.38411596693	37.9038052810037	44.4507124089058	133.633192800523	-	chr23	13097838	13100939	-	855	-	-	-
Seb008721	92.6331485231026	63.5227810633009	113.132333589658	54.7886332720021	38.2160436788412	75.7960853036369	114.690463231999	94.806971531791	67.1738719073013	-	chr7	27553814	27569982	-	2187	-	-	-
novel.1138	34.0200729926348	62.1545581080099	86.1503520896492	166.730933076019	124.748744521846	48.324357611575	51.9740581782866	70.5682191951873	70.0744245758746	-	chr2	27465893	27468909	-	1877	-	PF00193:Extracellular link domain	Xlink
Seb012266	85.2083753716641	57.7204427632226	68.2194478404071	60.4647975661913	79.3470889884277	79.8906003135027	79.8375538209517	93.2988912564256	110.188266969378	-	chr15	18599192	18605920	-	1815	-	-	-
Seb019513	71.2581988781034	73.715946003994	70.9577301337544	87.729812690483	88.1145806875875	73.9683959242787	86.9646000848555	79.5507255041643	81.8830166783614	-	chr23	10340350	10345757	-	588	-	-	-
Seb021981	75.9698497499038	60.6477642627139	101.616846529791	70.5102417871306	59.5538482493757	75.9052195978	94.3392969954605	72.033086330168	103.340405081245	-	chr3	2676428	2683955	-	768	-	-	-
Seb002962	39.9295307464234	57.5562137406117	89.6168896897346	84.4014940901731	88.7245090505582	86.9808760127043	97.4285513863222	77.0302550243655	92.1107010873794	-	chr13	24918510	24921186	-	471	-	-	-
Seb011814	59.2694479966743	58.5897561649993	76.1856700106857	59.2878726902021	79.000078202992	89.7098160879652	99.51055513533	104.03502051241	88.135543377148	-	chr14	6977382	6991301	-	642	-	-	-
Seb014346	119.229597196815	112.260021278242	55.3832855445548	78.6157114634101	116.969950378009	78.3696454166751	44.0537146064417	27.9558496519775	80.68190987121	-	chr19	3343644	3348728	+	606	-	-	-
Seb014853	101.586458907185	67.7632164892067	82.2199425595781	76.0863704445224	63.9297327129684	80.5611601566813	89.7587304487276	72.6222866873501	78.6552194540001	-	chr1	30781736	30818851	-	1314	-	-	-
Seb009048	92.4913915660905	116.064986990159	79.5181445704233	78.326935724086	73.7357532591547	50.9000226657332	79.485276762547	75.5423556144196	66.8173768494503	-	chr23	20520055	20526734	+	645	-	-	-
Seb014832	87.2084588433406	52.9104058662874	55.7378596461234	82.7122558834721	70.6794820512692	101.257889560389	72.9831839389818	98.585415417923	90.1372695605555	-	chr1	31730553	31733552	-	990	-	-	-
Seb001131	105.944036512478	82.637123560099	49.2008066454956	76.9447093298081	101.273965271109	84.9167832248817	60.0594347851512	78.0473151233011	72.6285082284344	-	chr6	21786777	21808118	-	1506	-	-	-
Seb014383	104.210889594821	88.4773086275365	63.8719841194558	50.4078623667294	71.6786711576487	78.6537840532066	60.7745998609536	99.5589382824844	93.9547506140618	-	chr19	4254594	4257425	-	1155	-	-	-
Seb011864	89.3699752448498	80.8325770871411	80.8485902800366	72.9523700918966	66.254532262448	78.1353016270154	79.9071624726477	75.1644076188503	87.1682747197247	-	chr14	8376813	8393215	+	738	-	-	-
Seb009133	73.8931647358946	77.8270605222572	79.9577630494347	114.629810450545	85.7018976499229	74.3148674208749	82.7842345016981	54.0816400468247	67.3438913925975	-	chr7	16595363	16601193	-	219	-	-	-
Seb002846	74.9985275452326	108.473658347634	123.965202559649	71.9566092698187	70.6057325917151	65.3469193808727	66.7099957434376	76.9975596699409	51.4431824004865	-	chr20	9564863	9581165	+	1767	-	-	-
Seb012555	52.8983825295863	74.5366051416878	68.5167311781636	101.031940372026	108.535731274938	92.7675556710837	70.6430770286914	75.6439678624087	64.9125178818359	-	chr5	29487149	29500404	-	549	-	-	-
novel.249	74.9469809267621	95.5772061468932	78.575896819099	77.6463420194058	66.6372847312861	75.9398054116436	87.2025438273648	86.9696178472058	65.6043883235904	-	chr11	15334218	15336023	+	412	-	PF14987:NADH dehydrogenase 1 alpha subcomplex subunit 3	-
Seb001229	195.185563382012	131.546912027438	48.8806806116957	70.8187454101009	81.1257729548658	52.6370613555938	47.0361470866736	36.8465272583787	44.5551697260147	-	chr6	24158357	24180065	-	2187	-	-	-
Seb002307	42.0863211083737	90.7929627245867	90.5007612432783	72.9387655472327	71.0545500574375	71.1433704560812	93.6622167980802	102.187756156066	74.1692523842634	-	chr14	22946779	22952171	+	636	-	-	-
Seb013806	59.82385107742	103.865811003173	82.3107133988566	86.7091863125137	61.4383428750257	68.5380131311726	108.010578537993	68.0682710934173	69.2594830973112	-	chr21	20826044	20830552	+	174	-	-	-
Seb016607	15.681529213995	224.719717349763	50.1598990420261	11.0476434598809	40.15317213872	110.891772308492	60.2086464758608	112.686862296623	82.1413589451024	-	chr13	5064401	5074864	-	1071	-	-	-
Seb017394	100.981683578151	69.0387281717383	79.7960294141948	82.8815988631745	74.1236093546149	79.9268488126569	75.4139860211967	83.2902895235908	62.0335407929966	-	chr23	14947603	14955128	-	531	-	-	-
Seb005368	55.5450319635135	59.5041855112538	80.2123629317774	74.0286536115098	85.934070489842	97.5549318659192	96.6591318096584	94.747415322311	62.8394379284977	-	chr9	21864434	21866831	+	663	-	-	-
Seb005294	34.2638251727159	47.9617144585855	69.2795555033138	86.5964413239053	106.551897744821	112.33805811809	92.5242138146205	88.2032651268257	68.7138575886007	-	chr9	24702227	24703750	+	1302	-	-	-
Seb020391	68.964638260678	111.583235348478	87.412762212981	80.3862829916553	76.0572687290831	56.7305436567077	79.3062155398335	83.2178631848747	62.3765531000628	-	chr23	6534387	6539204	-	345	-	-	-
Seb009516	64.0588983398399	58.9027134030374	51.5889102503297	97.461975825995	86.7388174913036	97.1657670116753	69.8471877541037	70.0395616448377	109.773282463217	-	chr16	26696343	26700936	+	792	-	-	-
Seb005814	131.472640854769	80.5167888460862	66.7811885902583	95.7557100228754	56.524280512563	70.9321279101384	73.6933021518313	47.9186807079168	81.8260647899094	-	chr10	21083655	21090671	-	1167	-	-	-
Seb013492	67.5775899565597	63.5265354815676	108.726879754476	82.2435679791135	35.8486159730013	97.2480888047357	100.916140205421	80.2526436703775	68.6386698034417	-	chr17	20752483	20755051	-	510	-	-	-
Seb003000	110.543472163558	77.368104997673	68.2992898656903	63.4059195154704	90.3315495767423	74.2620669750947	75.8963782558739	74.0002187690365	70.7345542443863	-	chr13	24203563	24212082	-	546	-	-	-
Seb012636	63.8835161541234	75.4350011113864	85.277863605953	91.6504112378061	65.2168430621204	69.2693824111121	83.150711730289	80.0465722180238	90.6936275073979	-	chr16	23588800	23600420	+	1194	-	-	-
novel.935	101.943611165209	95.6935142152477	66.8295745583558	76.0587204748109	73.4371447995244	72.6314425991247	71.6542329486448	70.8671092080093	75.3126414011289	-	chr18	19445187	19447857	+	2545	-	PF00025:ADP-ribosylation factor family	Arf
Seb002916	90.6392388568911	87.1797262436388	77.5167244632165	72.6198430096173	75.4335186416224	66.9437843887601	71.7220774518008	91.5241295736372	70.1754044248022	-	chr20	7671837	7677238	-	525	-	-	-
Seb016384	78.5627244838792	67.9749272527712	66.7180441527844	66.1504566501731	69.783473698713	92.815386147533	77.1773297876186	70.6235384405276	113.873492333318	-	chr19	8373507	8383973	-	1659	-	-	-
Seb005410	81.1867088971066	81.7503385058974	51.1322904038938	85.4104678391538	81.8148395762687	77.4960648365086	79.2879682693218	84.389473641839	80.6752212300615	-	chr9	19986177	19989224	-	1614	-	-	-
Seb004574	74.402772768556	41.7996556476184	116.477424621024	62.9631020941489	62.1365058622419	81.0361214080335	75.5692386944262	83.5774974184998	104.878645833071	-	chr8	29342172	29345459	-	174	-	-	-
Seb011608	101.850899925171	75.8923599374088	58.2379966274112	65.3440109712312	88.7310461955557	85.6678716583998	62.1248580078323	86.3608992756126	76.6915408621971	-	chr17	686040	693382	-	1302	-	-	-
Seb003647	126.891584126799	119.585689479504	68.3088862064723	80.211665471631	91.1647942301772	57.0945028597201	57.9839700125105	44.2320783502301	55.2571897205033	-	chr3	40995993	41023317	+	1671	-	-	-
Seb000414	56.4854325262627	66.2572704196146	67.7713726493371	91.3755426235606	98.6041881295608	80.2734243940706	81.6940182615309	73.8254838959101	84.4234692852423	-	chr8	7042903	7052548	-	1386	-	-	-
Seb004590	80.7672261688933	95.3834364379138	98.9033107942035	76.8977360604712	73.5968512973958	83.9469711421927	83.5650748088112	49.5993674112983	57.8646490924916	-	chr8	28661372	28665975	-	600	-	-	-
Seb010826	80.1118964215888	66.3134250963266	86.0625934790586	60.950420188452	58.4348595290312	63.436581518963	111.997254546725	101.927522624909	71.1175050625337	-	chr9	8544741	8551089	+	606	-	-	-
Seb018629	94.9728603065556	86.6739713996797	89.5572039747673	80.3068729643935	96.1428055293926	63.5978903375697	58.6339582494995	59.086547040152	71.2281970396623	-	chr10	3497746	3506163	+	1563	-	-	-
Seb005792	48.7833148895704	115.379391366095	70.3284716660477	122.397502862142	51.0061767006605	73.7481426361667	91.9513813484626	62.4677171426931	64.0079398734491	-	chr20	25598014	25603729	+	156	-	-	-
Seb010234	86.71349157524	53.3876591832284	63.6080823744003	89.9984435620631	63.1390811472016	77.6866054610319	72.5991422336993	83.9021376219869	108.744109649358	-	chr5	21497586	21503795	+	1266	-	-	-
Seb001688	46.9060958758288	41.4355684698943	55.7426067278119	91.6367334329254	93.1642855767126	100.650964552223	68.2540346120533	99.1335511177521	101.257937865769	-	chr12	8316903	8321249	+	828	-	-	-
Seb008828	87.5831460993808	90.4056044302328	61.6985880914851	78.2933663075772	55.7926715009578	74.1944453515515	106.021914361824	77.9672259074215	64.4338850268719	-	chr7	23892541	23898808	-	798	-	-	-
Seb020892	129.391401180663	87.3896292763281	42.773172661974	68.7245257600593	102.245969477813	78.0788117321999	56.2898138731065	56.3161343307365	74.9029530873764	-	chr1	23230432	23279083	-	6300	-	-	-
Seb021893	76.0428805816727	72.8151993244025	56.6191214538766	73.9731283568771	72.040678471588	86.3094096178718	76.4111792711754	93.3902747980462	87.8908428597962	-	chr10	32118660	32124379	-	903	-	-	-
Seb012175	90.1242431815678	64.3523738950506	72.9307510979363	87.5616412986585	87.774161466664	92.2056184677794	56.2844235053326	68.1466005193016	75.7544335414476	-	chr15	21816802	21828967	+	1056	-	-	-
Seb021850	135.242762922027	72.1634716994022	63.0531125281807	59.2733494851058	82.0638600611894	77.1159872402054	37.9145471162987	87.720624072718	78.9572141652427	-	chr21	23830769	23834371	-	282	-	-	-
Seb018233	75.9318838079998	70.9151565301135	70.484372219002	86.0795552915722	75.0816112502089	78.7246433181194	75.5406139827995	82.040935180737	78.587526177957	-	chr2	38754807	38761313	-	720	-	-	-
Seb020159	42.1168848855039	52.9076574165515	127.218272896365	114.128673383214	79.9870681650166	65.8203838523331	80.3470917955702	71.5679524795299	58.8033777126025	-	chr18	3833491	3835491	+	243	-	-	-
Seb013829	128.131286313444	78.7002846482801	55.3748890832732	96.1616621994216	123.077429815078	61.1661502010632	68.1554626619224	20.6000410730102	60.7935959594743	-	chr17	29643758	29655585	+	1179	-	-	-
Seb012364	100.23008662656	92.3891378731106	66.1238809954623	67.4645550425683	80.8718682975948	61.6475604741349	74.4589468495127	79.9302835257642	68.4724435166599	-	chr13	12785134	12792063	-	528	-	-	-
Seb022420	79.6826778145156	104.433237251609	62.0522694721779	61.2231693560068	70.5957293581418	75.4707408833142	81.5768942210126	84.7445644200345	71.3534961917121	-	chr24	779343	794603	-	1134	-	-	-
Seb008328	86.6074555909068	118.321577502769	65.8178176036738	78.3057940726213	76.3762657995228	67.6039481880919	63.7792584600722	58.8804620988553	75.0000852323924	-	chr15	4078922	4082726	+	303	-	-	-
Seb003801	65.5232435556673	67.6878318897082	53.8431073274352	91.4430413720481	85.5367327259039	89.8559172815558	55.2167471018858	84.787643043116	96.718700312457	-	chr3	34220607	34223585	-	267	-	-	-
Seb002657	110.237109629467	45.7981412259604	54.3931862962401	75.1971957762421	85.9597867418122	80.5296898558981	78.2931059902699	69.2186142935526	90.2074390376207	-	chr20	14931302	14945453	+	1710	-	-	-
Seb017188	182.516885017875	95.8944023139636	47.2898343961355	54.4267584448461	74.7571444773039	55.8732117228275	45.28392680992	71.5976142635483	61.9847003946907	-	chr16	4729397	4757950	+	1248	-	-	-
Seb006209	66.0581649507969	80.3837696749097	72.7731645805476	82.1742167960635	66.6883707619452	81.5121747395195	82.917865227286	83.1491195413474	73.9215015721423	-	chr10	19101349	19111688	-	531	-	-	-
Seb009286	46.5327226580093	144.751623342043	57.5004900941922	102.909555516699	89.0301266848714	59.4198616662599	67.6222867907644	57.6756730879112	63.9373910497813	-	chr19	13408636	13413669	-	438	-	-	-
Seb005074	97.5666297791407	78.0408711280876	65.9236623921011	56.0678022478572	61.4076543920711	70.4076344331347	89.1539186883903	102.419597776811	68.0018671561931	-	chr11	25294905	25297609	-	546	-	-	-
Seb021043	77.2493512984867	52.2849372335262	61.4387656768099	53.4431745092422	59.3202795787438	97.6035760413151	81.4161148563011	111.241212657222	94.9484550097684	-	chr16	25294127	25325176	+	1155	-	-	-
Seb015456	77.9026349908029	63.4649563850145	68.6914497444412	81.9577722831624	70.7089880373354	88.2684667541608	72.8305894395584	81.923311489425	82.9401821576815	-	chr6	28273629	28280386	+	786	-	-	-
Seb004607	101.536931268958	86.4897479579669	72.5448419348275	72.8748607483234	68.730047963575	74.2188159168681	68.6323684558068	67.2919566844061	75.622380311882	-	chr8	28198379	28212282	-	2121	-	-	-
Seb002351	134.084425496476	108.869706288204	27.6661616195079	103.116599741489	144.27238918114	55.853297154694	42.4071013504695	31.6979044701209	39.6786165205657	-	chr14	22096567	22103154	+	2100	-	-	-
Seb001577	113.56212685727	120.724931374248	78.0657583682238	88.5965013527293	57.5433283147668	54.561633982855	73.011428205212	63.5636420048456	37.9220260835236	-	chr15	10813517	10817981	+	171	-	-	-
Seb001620	73.97040674841	95.088388260709	88.2881095814439	63.6121873632838	67.8497174828202	60.4521484477434	92.2633453225032	81.1921371920805	64.1520892510706	-	chr15	9398557	9406888	-	1179	-	-	-
Seb015391	77.0030002365958	64.5144801491763	68.956636061415	59.3437738329836	59.5012497559057	88.0743008184251	85.8366446511682	99.6264525895705	83.4459665916396	-	chr16	20652808	20670074	+	1863	-	-	-
Seb021844	84.2943260397145	70.4908003860148	69.0301098439362	73.7847977010739	84.1406022537256	83.5543313462413	59.0305164212353	77.3743437256535	83.9641518718063	-	chr1	37642774	37649578	+	963	-	-	-
Seb006444	172.247259980458	70.6803113160706	38.7945832183969	71.9882893058908	74.5058114849585	64.4594360659126	43.745829133594	69.8051950292952	78.9442936589155	-	chr3	27390908	27396325	-	1134	-	-	-
Seb018562	85.6444403405478	82.1410207258465	70.5982135001876	72.3056714022465	69.033119577289	73.515833663773	75.3946033073803	79.5714241979988	76.7269965094549	-	chr2	5125531	5133810	-	813	-	-	-
Seb008218	106.952929717325	90.4949594364086	53.9319840051966	103.199018668888	88.302950593202	59.3922708450826	65.200197496774	52.7563493516022	64.4190794466728	-	chr4	6799888	6813736	-	1428	-	-	-
Seb000542	110.4994665517	89.8619206470453	76.7771192403231	78.1869702375264	64.3029086079814	68.3442171839196	61.8490335679573	70.8861133584895	63.6258688989196	-	chr8	3180689	3188996	-	699	-	-	-
Seb006411	103.672332025856	96.1666857173008	53.759569865297	71.6791371432274	70.3172029600672	63.5438893732298	69.2203079463295	83.6869099498936	72.2643918877765	-	chr3	28335929	28348638	+	945	-	-	-
Seb005495	75.6787775286398	62.1145345866282	83.72677690374	56.5168797368908	54.483378950292	61.9095921308437	113.795155679217	92.8339685315023	82.5262012137521	-	chr2	10624347	10668554	-	1728	-	-	-
Seb012859	136.178896334692	108.222426831645	55.216915327369	68.6390583572422	79.125660347124	59.0880475643923	43.6276546532504	67.8461035513914	64.9779071082718	-	chr1	25041780	25044007	+	1338	-	-	-
Seb010054	91.7809388282878	72.723980012569	79.2940657551364	78.7284086964242	71.0936196414133	68.8220610465558	73.6204451958019	66.442935506319	80.2830343031314	-	chr2	25125784	25134326	-	792	-	-	-
Seb020363	111.257999534355	62.9009421292386	81.8146305008516	53.0041382886287	57.1825407800949	79.1366393298267	74.9792970186154	85.8127954348767	76.5972190820562	-	chr14	17324791	17332440	+	2100	-	-	-
Seb004039	83.6120860232176	55.5959383879871	78.6824940892201	78.7899352939075	78.4150250263342	84.4336019317695	67.1870979132235	64.0885011550441	91.7665866778402	-	chr21	13463826	13473157	+	1110	-	-	-
[truncated: 23,318 more rows]
