# Supplementary material for: Transcriptome Analysis of Marbled Rockfish Sebastiscus marmoratus under Salinity Stress
Source: Animals (Basel). 2023 Jan 24;13(3):400. doi: 10.3390/ani13030400 (PMC9913653; doi:10.3390/ani13030400)
Supplement: Supplementary file 1 [file animals-13-00400-s001.zip › Table S2 Gene_correlation for Figure 1b..xls]

smsh1	smsh2	smsh3	smsc1	smsc2	smsc3	smsl1	smsl2	smsl3
smsh1	1	0.925	0.871	0.894	0.901	0.897	0.877	0.886	0.89
smsh2	0.925	1	0.905	0.918	0.924	0.908	0.906	0.902	0.897
smsh3	0.871	0.905	1	0.927	0.918	0.929	0.941	0.938	0.939
smsc1	0.894	0.918	0.927	1	0.949	0.948	0.929	0.931	0.938
smsc2	0.901	0.924	0.918	0.949	1	0.947	0.921	0.925	0.935
smsc3	0.897	0.908	0.929	0.948	0.947	1	0.935	0.942	0.95
smsl1	0.877	0.906	0.941	0.929	0.921	0.935	1	0.943	0.935
smsl2	0.886	0.902	0.938	0.931	0.925	0.942	0.943	1	0.943
smsl3	0.89	0.897	0.939	0.938	0.935	0.95	0.935	0.943	1
