# Supplementary material for: Transcriptome Analysis of Marbled Rockfish Sebastiscus marmoratus under Salinity Stress
Source: Animals (Basel). 2023 Jan 24;13(3):400. doi: 10.3390/ani13030400 (PMC9913653; doi:10.3390/ani13030400)
Supplement: Supplementary file 1 [file animals-13-00400-s001.zip › Table S3 Diff_stat for Figure 2..xls]

compare	all	up	down	threshold
SmshvsSmsc	479	176	303	DESeq2 padj<=0.05 |log2FoldChange|>=0.0
SmslvsSmsc	520	199	321	DESeq2 padj<=0.05 |log2FoldChange|>=0.0
SmshvsSmsl	233	152	81	DESeq2 padj<=0.05 |log2FoldChange|>=0.0
